# Supplementary material for: The Role of PAX7 in Breast Cancer Prognosis and Its Mechanistic Involvement in the Wnt/β‐Catenin Pathway
Source: J Cell Mol Med. 2025 May 15;29(10):e70602. doi: 10.1111/jcmm.70602 (PMC12079090; doi:10.1111/jcmm.70602)
Supplement: Supplementary file 2 — Table S1. All GO_KEGG results. [file JCMM-29-e70602-s001.xlsx]

## Sheet: Sheet 1
ONTOLOGY	ID	Description	GeneRatio	BgRatio	pvalue	p.adjust	qvalue	geneID	Count
BP	GO:0048568	embryonic organ development	64/1370	449/18800	1.73369e-07	0.000808392	0.00068876	FBN2/EFEMP1/USH1C/FOLR1/ID3/ADM/CITED2/TP53/NR2F2/CCN1/GATA2/MICAL2/ARID2/WNT7B/EPHA2/PBX3/KITLG/PHLDA2/SNAI1/GLI3/HOXA7/HOXA3/RNF207/SETDB2/RYR2/EDN1/FGFR2/CHST11/STRA6/HOXA1/MAFB/MSX1/HOXD4/NKX3-2/TBX2/OSR2/FOXN4/MESP1/STOX1/PBX4/ALDH1A2/WNT11/HOXD3/ID2/DLX2/HOXA2/KIT/FGF9/HESX1/GBX2/RARB/CHRNA10/TCF21/HOXB4/TBX20/MYO3B/GJB5/ALX1/FRZB/PITX2/PCDH12/ALX4/SPINT1/TTPA	64
BP	GO:0036293	response to decreased oxygen levels	47/1370	299/18800	4.58691e-07	0.000808392	0.00068876	NDRG1/HK2/CCN2/ADM/EGR1/MDM4/MALAT1/CITED2/ERO1A/TP53/BACH1/CXCR4/VASN/HILPDA/SLC1A1/SLC2A4/ANGPTL4/CRYAB/RYR2/PLAT/PLK3/EDN1/CYBB/EGLN3/ARNT2/UCP3/CA9/CPEB1/STOX1/STC1/AQP1/AGER/TERT/NKX3-1/ANG/CYP1A1/ADAM8/RORA/PGF/MMP2/WTIP/SIRT4/CD34/ACVRL1/CHRNA4/LTA/SLC8A1	47
BP	GO:0098657	import into cell	40/1370	238/18800	5.66766e-07	0.000808392	0.00068876	FOLR1/RGS2/SLC7A2/SLC1A4/SLC2A3/SLC27A2/SLC6A9/SLC7A11/SLC22A3/SLC1A1/CACNA1B/SLC27A1/KCNJ18/SLC29A4/SLC22A4/ACSL1/NALF1/NEURL1B/SPX/LRRC8E/SCNN1A/MAPK15/SLC12A8/P2RX1/SLC2A5/SLC12A1/SLC7A8/SLC9A7/CLTRN/WNK4/SLC15A2/ACE2/TRPV2/CNGA3/ITGB3/SLC24A1/CACNA1C/CALCR/SLC8A1/CD36	40
BP	GO:0051216	cartilage development	35/1370	195/18800	5.85261e-07	0.000808392	0.00068876	EFEMP1/CCN2/ECM1/CCN1/AXIN2/TRPS1/WNT7B/SNAI1/CCN3/GLI3/NFIB/HOXA3/SNAI2/EDN1/HYAL3/CHST11/ARID5A/MSX1/MATN3/NKX3-2/OSR2/STC1/WNT11/HOXD3/MGP/DLX2/FGF9/SULF1/RARB/ADAMTS7/ACVRL1/BMP8A/FRZB/COL27A1/GDF6	35
BP	GO:0001666	response to hypoxia	45/1370	286/18800	7.78972e-07	0.000860764	0.000733381	NDRG1/HK2/ADM/EGR1/MDM4/MALAT1/CITED2/ERO1A/TP53/BACH1/CXCR4/VASN/HILPDA/SLC2A4/ANGPTL4/CRYAB/RYR2/PLAT/PLK3/EDN1/CYBB/EGLN3/ARNT2/UCP3/CA9/CPEB1/STOX1/STC1/AQP1/AGER/TERT/NKX3-1/ANG/CYP1A1/ADAM8/RORA/PGF/MMP2/WTIP/SIRT4/CD34/ACVRL1/CHRNA4/LTA/SLC8A1	45
BP	GO:0045926	negative regulation of growth	40/1370	245/18800	1.21763e-06	0.000989519	0.000843083	CGA/RGS2/HSPA1A/HSPA1B/PLAC8/CITED2/TP53/SEMA3F/CDKN1A/BCL6/SESN2/SEMA4B/CCN3/SEMA6A/EPHA7/SEMA5A/PRDM11/SEMA7A/CRYAB/MT1X/OSGIN1/DUSP10/GDF15/MSX1/CDKN2D/EAF2/NKD1/WNT11/SEMA6B/DACT3/BCL11A/SEMA3G/TLL2/ACVRL1/TP73/FBP1/SEMA5B/TMPRSS4/FRZB/SLIT1	40
BP	GO:0060485	mesenchyme development	46/1370	301/18800	1.35848e-06	0.000989519	0.000843083	FOLR1/MDM4/CITED2/SEMA3F/GCNT2/EPB41L5/AXIN2/HAS2/KITLG/POFUT2/SEMA4B/CUL7/VASN/SNAI1/SEMA6A/SEMA5A/AMH/SEMA7A/SNAI2/EDN1/FGFR2/NKX2-1/MSX1/FOXA1/TBX2/MESP1/NRTN/ALDH1A2/ACTC1/WNT11/SEMA6B/DACT3/FGF9/IL6/SEMA3G/GBX2/ACVRL1/TCF21/TBX20/SEMA5B/ERBB4/ALX1/FRZB/PITX2/ACTA1/WNT4	46
BP	GO:0048562	embryonic organ morphogenesis	45/1370	294/18800	1.68959e-06	0.000989519	0.000843083	FBN2/EFEMP1/USH1C/FOLR1/CITED2/GATA2/MICAL2/EPHA2/GLI3/HOXA7/HOXA3/RNF207/SETDB2/RYR2/EDN1/FGFR2/CHST11/STRA6/HOXA1/MAFB/MSX1/HOXD4/NKX3-2/TBX2/OSR2/FOXN4/MESP1/STOX1/WNT11/HOXD3/ID2/DLX2/HOXA2/FGF9/HESX1/GBX2/RARB/CHRNA10/TCF21/HOXB4/TBX20/MYO3B/ALX1/FRZB/ALX4	45
BP	GO:0070542	response to fatty acid	17/1370	63/18800	1.69085e-06	0.000989519	0.000843083	CCN2/ID3/IRS1/SCD/PDK4/GIPR/PID1/LDLR/PCSK1/PLAT/PLCB1/EDN1/AKR1C2/ACSL1/AKR1C1/NR1H4/CD36	17
BP	GO:0070482	response to oxygen levels	48/1370	324/18800	1.99015e-06	0.000989519	0.000843083	NDRG1/HK2/CCN2/ADM/EGR1/MDM4/MALAT1/CITED2/ERO1A/TP53/BACH1/GUCY1A2/CXCR4/VASN/HILPDA/SLC1A1/SLC2A4/ANGPTL4/CRYAB/RYR2/PLAT/PLK3/EDN1/CYBB/EGLN3/ARNT2/UCP3/CA9/CPEB1/STOX1/STC1/AQP1/AGER/TERT/NKX3-1/ANG/CYP1A1/ADAM8/RORA/PGF/MMP2/WTIP/SIRT4/CD34/ACVRL1/CHRNA4/LTA/SLC8A1	48
BP	GO:0098739	import across plasma membrane	33/1370	188/18800	2.03291e-06	0.000989519	0.000843083	FOLR1/RGS2/SLC7A2/SLC1A4/SLC2A3/SLC6A9/SLC7A11/SLC1A1/CACNA1B/SLC27A1/KCNJ18/SLC22A4/ACSL1/NALF1/LRRC8E/SCNN1A/SLC12A8/P2RX1/SLC2A5/SLC12A1/SLC7A8/SLC9A7/CLTRN/WNK4/SLC15A2/ACE2/TRPV2/CNGA3/SLC24A1/CACNA1C/CALCR/SLC8A1/CD36	33
BP	GO:0061448	connective tissue development	41/1370	260/18800	2.24575e-06	0.000989519	0.000843083	EFEMP1/CCN2/ECM1/EGR1/CCN1/AXIN2/TRPS1/WNT7B/SNAI1/CCN3/GLI3/NFIB/HOXA3/SNAI2/EDN1/HYAL3/CHST11/ARID5A/MSX1/ZNF516/MATN3/FOXA1/NKX3-2/OSR2/STC1/WNT11/NR1H4/HOXD3/MGP/DLX2/SERPINB7/FGF9/SULF1/RARB/ADAMTS7/CD34/ACVRL1/BMP8A/FRZB/COL27A1/GDF6	41
BP	GO:0050673	epithelial cell proliferation	60/1370	443/18800	2.32828e-06	0.000989519	0.000843083	ERRFI1/IGFBP4/ECM1/ID1/NR2F2/ZFP36/JUN/GATA2/HAS2/NR1D1/EPHA2/COL4A3/COL8A1/LIMS2/CCN3/FGFBP1/SEMA5A/PRKD2/NFIB/BRCA2/PRKD1/TACR1/DUSP10/SNAI2/FGFR2/CCL2/PIK3CD/SDR16C5/EAF2/FZD7/PTN/TBX2/OSR2/STOX1/ATOH8/ALDH1A2/SPINK1/CDH3/ID2/CCL26/PLXNB3/KRT4/IL12A/KIT/NKX3-1/EGF/ANG/FGF9/PGF/TP63/SULF1/IL6/SCG2/CD34/ACVRL1/IGF1/ITGB3/DLL4/NOX5/ESR1	60
BP	GO:0001755	neural crest cell migration	16/1370	59/18800	3.16578e-06	0.00124935	0.00106446	FOLR1/SEMA3F/KITLG/SEMA4B/SEMA6A/SEMA5A/SEMA7A/EDN1/NRTN/SEMA6B/SEMA3G/GBX2/SEMA5B/ERBB4/ALX1/PITX2	16
BP	GO:0014031	mesenchymal cell development	20/1370	88/18800	3.97101e-06	0.00143974	0.00122668	FOLR1/CITED2/SEMA3F/KITLG/SEMA4B/SEMA6A/SEMA5A/SEMA7A/SNAI2/EDN1/NRTN/ALDH1A2/SEMA6B/SEMA3G/GBX2/TBX20/SEMA5B/ERBB4/ALX1/PITX2	20
BP	GO:0071347	cellular response to interleukin-1	23/1370	111/18800	4.16938e-06	0.00143974	0.00122668	RBMX/EGR1/HAS2/NR1D1/RC3H1/AKAP12/KLF2/PLCB1/EDN1/HYAL3/CCL2/INHBB/GBP3/ANKRD1/CCL26/SIRPA/NKX3-1/ST18/RORA/MMP2/CCL21/IL6/ADAMTS7	23
BP	GO:0014032	neural crest cell development	19/1370	83/18800	6.14794e-06	0.00199808	0.00170239	FOLR1/CITED2/SEMA3F/KITLG/SEMA4B/SEMA6A/SEMA5A/SEMA7A/SNAI2/EDN1/NRTN/ALDH1A2/SEMA6B/SEMA3G/GBX2/SEMA5B/ERBB4/ALX1/PITX2	19
BP	GO:0048762	mesenchymal cell differentiation	38/1370	244/18800	7.02462e-06	0.00215617	0.00183708	FOLR1/CITED2/SEMA3F/GCNT2/EPB41L5/AXIN2/HAS2/KITLG/POFUT2/SEMA4B/CUL7/VASN/SNAI1/SEMA6A/SEMA5A/SEMA7A/SNAI2/EDN1/FGFR2/NKX2-1/MSX1/FOXA1/NRTN/ALDH1A2/WNT11/SEMA6B/DACT3/IL6/SEMA3G/GBX2/TCF21/TBX20/SEMA5B/ERBB4/ALX1/FRZB/PITX2/WNT4	38
BP	GO:0003007	heart morphogenesis	39/1370	254/18800	7.54743e-06	0.00219471	0.00186992	FOLR1/SOX4/LY6E/MDM4/CITED2/TP53/CCN1/JUN/MICAL2/AXIN2/SOS1/ALPK2/ARID2/HAS2/SNAI1/TNNC1/DKK1/RNF207/SETDB2/RYR2/SNAI2/EDN1/FGFR2/PIM1/MSX1/TBX2/FOXN4/MESP1/ALDH1A2/ACTC1/WNT11/ANKRD1/S1PR1/DLC1/MESP2/ACVRL1/DLL4/TBX20/PITX2	39
BP	GO:2000242	negative regulation of reproductive process	16/1370	63/18800	8.00818e-06	0.00221226	0.00188487	DUSP1/SNAI1/FBXO43/AMH/PLAT/HYAL3/EAF2/NPR2/ARHGDIB/NKX3-1/SULF1/RPS6KA2/PAEP/DMRT1/IGF1/WNT4	16
BP	GO:0031589	cell-substrate adhesion	50/1370	364/18800	1.07818e-05	0.00283663	0.00241684	ITGA5/CCN2/NID2/SERPINE1/MAP4K4/ID1/CCN1/GCNT2/EPB41L5/LAMB3/BCL6/HAS2/SNED1/DAPK3/NTN4/COL8A1/LIMS2/PRKCZ/EDIL3/JAK2/HOXA7/RELL2/SORBS1/TNXB/FZD4/VIT/RAC3/FZD7/VTN/ALOX15/SPRY4/ITGAD/HOXD3/THSD1/EFEMP2/DLC1/CCL21/ITGB6/MYO1G/COL17A1/VWF/CD34/ACVRL1/ACTN3/ITGB3/COL26A1/ARHGAP6/ITGB7/CD36/WNT4	50
BP	GO:0071456	cellular response to hypoxia	26/1370	143/18800	1.25618e-05	0.00315473	0.00268787	NDRG1/EGR1/MDM4/MALAT1/CITED2/ERO1A/TP53/BACH1/VASN/HILPDA/SLC2A4/PLK3/EDN1/CYBB/EGLN3/CPEB1/STOX1/STC1/AQP1/TERT/NKX3-1/ADAM8/RORA/SIRT4/CD34/SLC8A1	26
BP	GO:0014033	neural crest cell differentiation	20/1370	95/18800	1.35367e-05	0.00325176	0.00277054	FOLR1/CITED2/SEMA3F/KITLG/SEMA4B/SEMA6A/SEMA5A/SEMA7A/SNAI2/EDN1/NRTN/ALDH1A2/SEMA6B/SEMA3G/GBX2/SEMA5B/ERBB4/ALX1/FRZB/PITX2	20
BP	GO:0048864	stem cell development	19/1370	88/18800	1.51089e-05	0.0034782	0.00296347	FOLR1/CITED2/SEMA3F/KITLG/SEMA4B/SEMA6A/SEMA5A/SEMA7A/SNAI2/EDN1/NRTN/ALDH1A2/SEMA6B/SEMA3G/GBX2/SEMA5B/ERBB4/ALX1/PITX2	19
BP	GO:0050920	regulation of chemotaxis	35/1370	225/18800	1.63493e-05	0.00361319	0.00307848	DUSP1/SERPINE1/SEMA3F/MTUS1/CXCR4/SEMA4B/C5/CCN3/SEMA6A/SEMA5A/PRKD2/EDN2/SEMA7A/PRKD1/EDN1/CCL2/S100A14/MMP28/PTN/SEMA6B/PRSS56/CCL26/AGER/IL12A/S1PR1/PGF/CCL21/IL6/SEMA3G/SCG2/IL16/SEMA5B/ELANE/SLIT1/SLAMF8	35
BP	GO:0048608	reproductive structure development	56/1370	433/18800	1.97603e-05	0.00418574	0.0035663	NRIP1/ADM/CITED2/MAMLD1/NR2F2/CCN1/GATA2/FKBP4/WNT7B/BAK1/TIPARP/FOSL1/KITLG/PHLDA2/GJB3/CUL7/SYCP2/SNAI1/GLI3/AMH/BRCA2/EPOR/HYAL3/HSPA5/FGFR2/FZD4/STRA6/INHBB/TEX19/VGF/EAF2/FOXA1/PTN/STC1/PLAC1/ETNK2/KIT/C3/NKX3-1/ANG/DMC1/FGF9/MMP2/TP63/SULF1/PSAPL1/DLX3/HESX1/DMRT1/TCF21/GJB5/PCDH12/SPINT1/TTPA/ESR1/WNT4	56
BP	GO:0071695	anatomical structure maturation	37/1370	246/18800	2.04552e-05	0.00418574	0.0035663	PDE3A/GATA2/NTN4/B4GALT6/KLF2/BRCA2/FAM210B/EDN1/PLD6/PHOSPHO1/RAC3/FOXA1/ALDH1A2/SPINK1/CDH3/NPR2/LHX6/C3/ANG/S1PR1/DMC1/BCL11A/MMP2/CCL21/RPS6KA2/SCARF1/SPTBN4/PAEP/ADAMTS7/CDK5R2/ACVRL1/ACTN3/IGF1/RND1/CABYR/CCDC154/PCSK4	37
BP	GO:0048705	skeletal system morphogenesis	35/1370	228/18800	2.18278e-05	0.0043071	0.0036697	PAPPA2/FBN2/CCN2/CITED2/AXIN2/HAS2/TIPARP/NAB2/GLI3/HOXA7/CYP26B1/HOXA3/CSRNP1/PHOSPHO1/FGFR2/CHST11/HOXA1/MSX1/SP5/HOXD4/NKX3-2/OSR2/STC1/HOXD3/MGP/DLX2/HOXA2/MMP2/RARB/ACTN3/HOXB4/ATG9B/ALX1/COL27A1/ALX4	35
BP	GO:0061458	reproductive system development	56/1370	436/18800	2.41019e-05	0.00449305	0.00382813	NRIP1/ADM/CITED2/MAMLD1/NR2F2/CCN1/GATA2/FKBP4/WNT7B/BAK1/TIPARP/FOSL1/KITLG/PHLDA2/GJB3/CUL7/SYCP2/SNAI1/GLI3/AMH/BRCA2/EPOR/HYAL3/HSPA5/FGFR2/FZD4/STRA6/INHBB/TEX19/VGF/EAF2/FOXA1/PTN/STC1/PLAC1/ETNK2/KIT/C3/NKX3-1/ANG/DMC1/FGF9/MMP2/TP63/SULF1/PSAPL1/DLX3/HESX1/DMRT1/TCF21/GJB5/PCDH12/SPINT1/TTPA/ESR1/WNT4	56
BP	GO:0001704	formation of primary germ layer	23/1370	123/18800	2.45322e-05	0.00449305	0.00382813	ITGA5/DUSP1/EPB41L5/LAMB3/EPHA2/COL8A1/POFUT2/DUSP5/DUSP2/SNAI1/DKK1/FGFR2/POU5F1/FZD7/ARMC5/VTN/MESP1/ATOH8/WNT11/MESP2/MMP2/ITGB3/TBX20	23
BP	GO:0048863	stem cell differentiation	33/1370	211/18800	2.52099e-05	0.00449305	0.00382813	FOLR1/CITED2/TP53/SEMA3F/KITLG/SEMA4B/LMBR1L/SEMA6A/SEMA5A/LBH/SEMA7A/HOXA7/SNAI2/EDN1/FGFR2/MSX1/FOXA1/PTN/NRTN/ALDH1A2/SEMA6B/KIT/TP63/SEMA3G/HESX1/GBX2/HOXB4/SEMA5B/ERBB4/ALX1/FRZB/PITX2/ESR1	33
BP	GO:0050922	negative regulation of chemotaxis	16/1370	69/18800	2.75858e-05	0.00465893	0.00396947	DUSP1/SEMA3F/SEMA4B/C5/CCN3/SEMA6A/SEMA5A/SEMA7A/CCL2/MMP28/SEMA6B/SEMA3G/SEMA5B/ELANE/SLIT1/SLAMF8	16
BP	GO:0070555	response to interleukin-1	25/1370	141/18800	2.85363e-05	0.00465893	0.00396947	RBMX/EGR1/HDAC4/HAS2/NR1D1/RC3H1/AKAP12/PCSK1/KLF2/PLCB1/EDN1/HYAL3/CCL2/INHBB/GBP3/ANKRD1/CCL26/SIRPA/NKX3-1/ST18/RORA/MMP2/CCL21/IL6/ADAMTS7	25
BP	GO:2000241	regulation of reproductive process	29/1370	176/18800	2.86704e-05	0.00465893	0.00396947	DUSP1/CITED2/PDE3A/PHLDA2/SNAI1/FBXO43/AMH/GPR3/PLAT/TACR1/PLCB1/HYAL3/CACNA1H/MSX1/INHBB/EAF2/MAPK15/SPINK1/NPR2/ARHGDIB/NKX3-1/SULF1/RPS6KA2/PAEP/DMRT1/IGF1/NOX5/ESR1/WNT4	29
BP	GO:1903522	regulation of blood circulation	38/1370	260/18800	3.0572e-05	0.004826	0.00411181	RGS2/DSC2/CELF2/CCN2/ADM/KCND3/CACNB2/JAK2/SLC1A1/EDN2/RNF207/HRH1/RYR2/DOCK4/TACR1/EDN1/CACNA1H/HBEGF/SPX/BDKRB2/NOS1AP/TBX2/FOXN4/CACNA1G/STC1/SCN1B/AGER/ADM2/P2RX1/DES/MMP2/SPTBN4/ACE2/SMTNL2/CACNA1C/GSTM2/KCNE5/SLC8A1	38
BP	GO:0030308	negative regulation of cell growth	30/1370	186/18800	3.19758e-05	0.0049074	0.00418116	RGS2/HSPA1A/HSPA1B/TP53/SEMA3F/CDKN1A/BCL6/SESN2/SEMA4B/CCN3/SEMA6A/EPHA7/SEMA5A/PRDM11/SEMA7A/CRYAB/OSGIN1/MSX1/CDKN2D/EAF2/WNT11/SEMA6B/DACT3/BCL11A/SEMA3G/ACVRL1/FBP1/SEMA5B/FRZB/SLIT1	30
BP	GO:0036294	cellular response to decreased oxygen levels	26/1370	151/18800	3.37054e-05	0.00495291	0.00421994	NDRG1/EGR1/MDM4/MALAT1/CITED2/ERO1A/TP53/BACH1/VASN/HILPDA/SLC2A4/PLK3/EDN1/CYBB/EGLN3/CPEB1/STOX1/STC1/AQP1/TERT/NKX3-1/ADAM8/RORA/SIRT4/CD34/SLC8A1	26
BP	GO:0048732	gland development	55/1370	431/18800	3.40653e-05	0.00495291	0.00421994	CGA/LY6E/HK2/CITED2/JUN/GATA2/FKBP4/CEBPG/LAMA1/WNT7B/NTN4/EPHA2/LIMS2/JAK2/LBH/GLI3/NFIB/ATP7B/PCSK1/HOXA3/BRCA2/SNAI2/EDN1/FGFR2/STRA6/NKX2-1/MAFB/MSX1/INHBB/EAF2/ARMC5/FOXA1/PTN/TBX2/MESP1/ALDH1A2/WNT11/HOXD3/ID2/NKX3-1/EGF/CYP1A1/MMP2/TP63/SULF1/IL6/PSAPL1/HESX1/TCF21/CDH1/ERBB4/FRZB/PITX2/ESR1/WNT4	55
BP	GO:0048640	negative regulation of developmental growth	21/1370	111/18800	4.55476e-05	0.00645258	0.00549768	CGA/RGS2/PLAC8/CITED2/SEMA3F/CDKN1A/SEMA4B/SEMA6A/EPHA7/SEMA5A/SEMA7A/DUSP10/GDF15/NKD1/SEMA6B/BCL11A/SEMA3G/TLL2/TP73/SEMA5B/SLIT1	21
BP	GO:0030900	forebrain development	49/1370	376/18800	5.26592e-05	0.00727355	0.00619715	NOTCH3/SYNE2/NR2F2/GATA2/WNT7B/SLC7A11/FOXP2/CXCR4/C21orf91/SEMA5A/GLI3/NFIB/SEMA7A/DKK1/PCSK1/PLCB1/FGFR2/DCLK1/MDGA1/NKX2-1/NOTCH2NLA/MSX1/INHBB/RAC3/EPHA5/AQP1/ALDH1A2/MFSD2A/SEMA6B/ID2/DLX2/LHX6/HAP1/DLC1/POU3F3/BCAN/TOX/HESX1/GBX2/RARB/CDK5R2/CDH1/ARX/ERBB4/PITX2/SLIT1/SLC8A1/CHD5/WNT4	49
BP	GO:0030282	bone mineralization	22/1370	121/18800	5.69963e-05	0.0076806	0.00654397	FBN2/ECM1/CCN1/AXIN2/NOTUM/TENT5A/ISG15/PHOSPHO1/FGFR2/PTN/OSR2/ALOX15/FZD9/WNT11/MGP/S1PR1/ACTN3/IGF1/CCDC154/SLC8A1/WNT4/CLEC3B	22
BP	GO:0051085	chaperone cofactor-dependent protein refolding	10/1370	32/18800	5.9675e-05	0.0078501	0.00668839	HSPH1/HSPA8/HSPA1A/HSPA1B/ERO1A/DNAJB4/HSPA2/DNAJB5/HSPA5/HSPA6	10
BP	GO:0006936	muscle contraction	46/1370	349/18800	6.69908e-05	0.00860754	0.00733373	RGS2/DSC2/CCN2/MYLK/MAP2K3/KCND3/DAPK3/CACNB2/CXCR4/ADORA2B/TNNC1/EDN2/RNF207/CRYAB/RYR2/MYH14/DOCK4/GPER1/TACR1/EDN1/CACNA1H/SPX/BDKRB2/NOS1AP/ANKRD2/TBX2/MYH8/CACNA1G/STC1/SCN1B/P2RX6/KIT/P2RX1/DES/SULF1/ACTN3/ACE2/TBX20/CACNA1C/GSTM2/KCNE5/SLC8A1/MYOM3/ACTA1/TMOD4/KLHL41	46
BP	GO:0007292	female gamete generation	26/1370	158/18800	7.44135e-05	0.00934397	0.00796118	RGS2/NRIP1/PDE3A/PAQR5/SOS1/FOSL1/SYCP2/AMH/ETV6/BRCA2/PLAT/MCM9/EDN1/PLD6/INHBB/BRME1/PTN/NPR2/ZGLP1/ANG/DMC1/MMP2/RPS6KA2/DMRT1/IGF1/WNT4	26
BP	GO:0035270	endocrine system development	23/1370	132/18800	7.75785e-05	0.00952492	0.00811535	CGA/SOX4/LY6E/CITED2/GATA2/BAK1/GIPR/CLOCK/PCSK1/HOXA3/EDN1/STRA6/NKX2-1/INHBB/ARMC5/ALDH1A2/WNT11/HOXD3/IL6/HESX1/CDH1/PITX2/WNT4	23
BP	GO:0048843	negative regulation of axon extension involved in axon guidance	9/1370	27/18800	7.9365e-05	0.00953242	0.00812174	SEMA3F/SEMA4B/SEMA6A/SEMA5A/SEMA7A/SEMA6B/SEMA3G/SEMA5B/SLIT1	9
BP	GO:0001655	urogenital system development	46/1370	352/18800	8.24223e-05	0.00960266	0.00818158	NOTCH3/SOX4/ID3/EGR1/GATA2/FKBP4/COL4A4/HELLS/KIF26B/WNT7B/HAS2/JMJD6/TIPARP/COL4A3/WFS1/GCNT3/EPHA7/GLI3/AMH/CYP26B1/ADAMTS6/FGFR2/STRA6/EAF2/FOXA1/OSR2/ALDH1A2/WNT11/NKX3-1/SERPINB7/POU3F3/MMP2/TP63/SULF1/WNK4/PSAPL1/RARB/CD34/TCF21/GCNT4/TP73/ERBB4/GDF6/CYP26A1/ESR1/WNT4	46
BP	GO:0046683	response to organophosphorus	22/1370	124/18800	8.34258e-05	0.00960266	0.00818158	PDE3A/AHR/PER1/FOSL1/PDE2A/PLAT/RAPGEF3/HSPA5/INHBB/VGF/STC1/AKR1C1/AQP1/P2RX6/P2RX1/CIB2/CNGA3/PFKFB1/GPD1/RYR3/TRPC3/SLC8A1	22
BP	GO:0050900	leukocyte migration	49/1370	384/18800	8.95857e-05	0.0101012	0.00860638	DUSP1/ECM1/SERPINE1/ST3GAL4/STK10/SOS1/ICAM1/MTUS1/KITLG/CXCR4/C5/CCN3/ADGRE2/EDN2/IL17RA/HOXA7/VAV3/HRH1/TACR1/PLCB1/EDN1/PTGER4/CCL2/PIK3CD/S100A14/MMP28/PTN/PRSS56/IL27RA/CCL26/AGER/IL12A/SIRPA/KIT/PRTN3/S1PR1/ADAM8/SPNS2/PGF/CCL21/IL6/SCG2/MYO1G/CD34/SELPLG/IL16/ELANE/ITGB7/SLAMF8	49
BP	GO:0060348	bone development	33/1370	225/18800	9.24786e-05	0.0102189	0.00870662	PAPPA2/PAPSS2/ECM1/CITED2/ZNF385A/TP53/AXIN2/NOTUM/HAS2/NAB2/GLI3/CYP26B1/PHOSPHO1/PTGER4/FGFR2/MSX1/SP5/OSR2/STC1/NPR2/KIT/SPNS2/SULF1/ITGB6/RARB/ADAMTS7/ACTN3/IGF1/HOXB4/CCDC154/ATG9B/PITX2/COL27A1	33
BP	GO:0014074	response to purine-containing compound	23/1370	134/18800	9.84095e-05	0.0104226	0.00888022	PDE3A/AHR/PER1/FOSL1/PDE2A/RYR2/PLAT/RAPGEF3/HSPA5/INHBB/VGF/STC1/AQP1/P2RX6/P2RX1/CIB2/CNGA3/PFKFB1/GPD1/RYR3/GSTM2/TRPC3/SLC8A1	23
BP	GO:0001667	ameboidal-type cell migration	58/1370	480/18800	9.90552e-05	0.0104226	0.00888022	FOLR1/MAP4K4/ID1/MAP2K3/SEMA3F/NR2F2/JUN/GATA2/EPB41L5/HAS2/BCAR1/EPHA2/KITLG/AKAP12/SEMA4B/CCN3/SEMA6A/FGFBP1/SEMA5A/PRKD2/EDN2/PLK2/SEMA7A/PRKD1/TACR1/DUSP10/KRT16/EDN1/HBEGF/DCN/PIK3CD/PLEKHG5/PTN/MESP1/STC1/NRTN/ATOH8/WNT11/SEMA6B/ARHGDIB/KIT/EGF/SEMA3G/SCG2/GBX2/ACVRL1/ENPP2/VIL1/ITGB3/DLL4/SEMA5B/ERBB4/ALX1/PITX2/CCBE1/SRPX2/ITGB7/SLC8A1	58
BP	GO:0050919	negative chemotaxis	12/1370	47/18800	0.000101767	0.0104226	0.00888022	SEMA3F/SEMA4B/SEMA6A/EPHA7/SEMA5A/SEMA7A/LGR6/SEMA6B/SEMA3G/ITGB3/SEMA5B/SLIT1	12
BP	GO:0048599	oocyte development	13/1370	54/18800	0.000101868	0.0104226	0.00888022	PDE3A/BRCA2/EDN1/PLD6/INHBB/NPR2/ZGLP1/ANG/DMC1/RPS6KA2/DMRT1/IGF1/WNT4	13
BP	GO:0007204	positive regulation of cytosolic calcium ion concentration	43/1370	325/18800	0.000104625	0.01051	0.00895469	ADM/ERO1A/CD55/GATA2/BAK1/CACNB2/CXCR4/GIPR/JAK2/UBASH3B/CACNA1B/EDN2/RYR2/GPER1/PRKD1/TACR1/EDN1/PTGER4/NALF1/BDKRB2/CEMIP/LIME1/SPINK1/HAP1/P2RX1/S1PR1/CAPN3/GPR55/CCL21/CIB2/CHRNA10/TRPV2/SLC24A1/GPR20/RYR3/CACNA1C/CALCR/GSTM2/TRPC3/PTGER2/SLC8A1/CD36/ESR1	43
BP	GO:0051480	regulation of cytosolic calcium ion concentration	46/1370	356/18800	0.000108026	0.0106579	0.00908066	ADM/ERO1A/CD55/GATA2/BAK1/CACNB2/CXCR4/GIPR/JAK2/UBASH3B/CACNA1B/EDN2/GPR3/RYR2/GPER1/PRKD1/TACR1/EDN1/PTGER4/NALF1/BDKRB2/CEMIP/FZD9/LIME1/SPINK1/HAP1/P2RX1/S1PR1/CAPN3/GPR55/CCL21/CIB2/CHRNA10/TRPV2/TMEM178A/SLC24A1/GPR20/RYR3/CACNA1C/CALCR/GSTM2/TRPC3/PTGER2/SLC8A1/CD36/ESR1	46
BP	GO:0045444	fat cell differentiation	34/1370	237/18800	0.00011353	0.0110045	0.00937595	RGS2/PLAC8/ZNF385A/ERO1A/ZFP36/GATA2/LAMB3/JDP2/SOX13/NR1D1/RETREG1/SLC2A4/GPER1/DUSP10/PLCB1/SNAI2/PIM1/NOCT/ZBTB7C/MAFB/INHBB/DLK2/ZNF516/ID2/ALOXE3/IL11/RORA/SOCS1/BSCL2/IL6/PTPRQ/FRZB/GDF6/WIF1	34
BP	GO:0060047	heart contraction	35/1370	247/18800	0.000116446	0.0110925	0.00945091	RGS2/DSC2/CELF2/CCN2/ADM/MAP2K3/KCND3/CACNB2/CXCR4/JAK2/SLC1A1/TNNC1/EDN2/RNF207/RYR2/EDN1/CACNA1H/HBEGF/SPX/NOS1AP/TBX2/FOXN4/CACNA1G/STC1/ACTC1/SCN1B/ADM2/DES/RPS6KA2/SPTBN4/ACE2/CACNA1C/GSTM2/KCNE5/SLC8A1	35
BP	GO:0002062	chondrocyte differentiation	20/1370	110/18800	0.000121824	0.0114081	0.00971981	EFEMP1/CCN2/ECM1/AXIN2/TRPS1/CCN3/GLI3/NFIB/SNAI2/CHST11/ARID5A/NKX3-2/OSR2/FGF9/SULF1/RARB/ADAMTS7/ACVRL1/COL27A1/GDF6	20
BP	GO:0007389	pattern specification process	56/1370	463/18800	0.000126392	0.0116386	0.00991624	FOLR1/GPR161/CITED2/TP53/SEMA3F/NR2F2/EPB41L5/MICAL2/AXIN2/WNT7B/PBX3/SNAI1/GLI3/CXXC4/DKK1/HOXA7/MFNG/CYP26B1/HOXA3/RNF207/SETDB2/EDN1/PLD6/ALG5/FGFR2/ARC/MAFB/MSX1/HOXD4/FOXA1/NKX3-2/TBX2/FOXN4/MESP1/STC1/NEK8/ALDH1A2/WNT11/HOXD3/CFAP45/DLX2/HOXA2/C3/NKX3-1/MESP2/TP63/CHRD/GBX2/TLL2/ACVRL1/HOXB4/DLL4/TBX20/ERBB4/PITX2/ALX4	56
BP	GO:0001819	positive regulation of cytokine production	57/1370	475/18800	0.00013643	0.012357	0.0105283	HK1/HSPA1A/HSPA1B/EGR1/SERPINE1/CD55/CEBPG/ZBTB20/AKAP12/PRKCZ/C5/ADORA2B/JAK2/HILPDA/IL1RAP/PRKD2/IL17RA/SEMA7A/ISG15/POLR3G/PELI1/PLCB1/CYBB/PTGER4/ARID5A/PIK3CD/GPRC5B/WNT11/NR1H4/EBI3/IL27RA/AGER/IL12A/KIT/C3/SERPINB7/ADAM8/RORA/SULF1/IL6/AFAP1L2/PAEP/CD34/TNFSF4/IL16/RAET1G/CD226/TIGIT/NOX5/ELANE/CCBE1/LTA/C1QTNF4/TLR1/SLC11A1/TXK/CD36	57
BP	GO:0071398	cellular response to fatty acid	10/1370	35/18800	0.00013886	0.0123743	0.010543	ID3/IRS1/PDK4/PID1/LDLR/PLCB1/EDN1/AKR1C2/AKR1C1/NR1H4	10
BP	GO:0050678	regulation of epithelial cell proliferation	48/1370	382/18800	0.000152722	0.013076	0.0111409	ERRFI1/ECM1/ID1/NR2F2/ZFP36/JUN/GATA2/HAS2/NR1D1/COL4A3/LIMS2/FGFBP1/SEMA5A/PRKD2/NFIB/BRCA2/PRKD1/TACR1/DUSP10/SNAI2/FGFR2/CCL2/PIK3CD/EAF2/FZD7/PTN/OSR2/STOX1/ATOH8/ALDH1A2/SPINK1/CDH3/CCL26/PLXNB3/KRT4/IL12A/NKX3-1/EGF/ANG/FGF9/PGF/TP63/SULF1/SCG2/ACVRL1/IGF1/ITGB3/DLL4	48
BP	GO:0050878	regulation of body fluid levels	48/1370	382/18800	0.000152722	0.013076	0.0111409	PAPSS2/HK2/ADM/SERPINE1/ZNF385A/ST3GAL4/PROCR/CLDN4/HAS2/SLC7A11/WFS1/JAK2/UBASH3B/ATP7B/CYP26B1/VAV3/PLAT/TACR1/KRT16/EDN1/SLC22A4/PEAR1/SCNN1A/VTN/AQP1/SPINK1/TSPAN8/NFE2/PRSS56/DGKI/ALOXE3/P2RX1/GUCA1B/CEL/TP63/WNK4/IL6/VWF/CD34/ITGB3/EMILIN2/ERBB4/CYP4F12/SCUBE1/TPH1/TXK/CD36/SERPINC1	48
BP	GO:0010959	regulation of metal ion transport	50/1370	403/18800	0.000153835	0.013076	0.0111409	MYLK/GLRX/BAK1/TSPAN13/SLC6A9/GEM/CACNB2/PER1/WFS1/CXCR4/UBASH3B/KCNIP3/RNF207/RYR2/GPER1/HSPA2/PRKD1/FGF11/CCL2/CACNB4/NOS1AP/CEMIP/STC1/LIME1/SPINK1/LRRC55/SCN1B/HAP1/P2RX1/EGF/KCNAB3/CAPN3/WNK4/TMC1/SPTBN4/PRSS8/CD33/TRPV2/NKAIN3/KCNRG/IL16/GRAMD2A/CAMK2A/CACNA1C/CALCR/GSTM2/KCNE5/TRPC3/SLC8A1/NKAIN1	50
BP	GO:0001890	placenta development	24/1370	147/18800	0.000156875	0.0131323	0.0111889	ADM/CITED2/NR2F2/CCN1/GATA2/WNT7B/FOSL1/PHLDA2/GJB3/CUL7/SNAI1/EPOR/FGFR2/TEX19/PTN/STC1/PLAC1/ETNK2/ANG/DLX3/GJB5/PCDH12/SPINT1/TTPA	24
BP	GO:0071453	cellular response to oxygen levels	26/1370	166/18800	0.000170965	0.0140982	0.0120119	NDRG1/EGR1/MDM4/MALAT1/CITED2/ERO1A/TP53/BACH1/VASN/HILPDA/SLC2A4/PLK3/EDN1/CYBB/EGLN3/CPEB1/STOX1/STC1/AQP1/TERT/NKX3-1/ADAM8/RORA/SIRT4/CD34/SLC8A1	26
BP	GO:0003002	regionalization	45/1370	354/18800	0.000186132	0.0149135	0.0127065	GPR161/CITED2/TP53/SEMA3F/NR2F2/EPB41L5/AXIN2/WNT7B/PBX3/SNAI1/GLI3/CXXC4/DKK1/HOXA7/CYP26B1/HOXA3/SETDB2/EDN1/PLD6/FGFR2/ARC/MAFB/MSX1/HOXD4/FOXA1/FOXN4/MESP1/ALDH1A2/WNT11/HOXD3/DLX2/HOXA2/C3/NKX3-1/MESP2/TP63/CHRD/GBX2/TLL2/ACVRL1/HOXB4/DLL4/TBX20/PITX2/ALX4	45
BP	GO:0060070	canonical Wnt signaling pathway	41/1370	313/18800	0.00018625	0.0149135	0.0127065	FOLR1/IGFBP4/ZBED3/SOX4/USP34/EGR1/AXIN2/NOTUM/SOX13/WNT7B/DAPK3/FZD10/LMBR1L/TLE4/SEMA5A/GLI3/DKK1/LGR6/IGFBP6/SNAI2/EDN1/TCF7/FGFR2/FZD4/FZD7/GPRC5B/MESP1/FZD9/NKD1/WNT11/CDH3/TCF7L1/EGF/DACT3/TLE6/FGF9/DACT1/HESX1/PLEKHA4/FRZB/WNT4	41
BP	GO:0003018	vascular process in circulatory system	36/1370	263/18800	0.0001893	0.0149412	0.0127301	RGS2/SLC7A2/SLC1A4/ADM/SLC2A3/PDE3A/SLC6A9/SLC2A13/AKAP12/PDE2A/ADORA2B/SLC22A3/SLC1A1/SLCO1C1/EDN2/SLC27A1/SLC2A4/KLF2/HRH1/DOCK4/GPER1/SLC29A4/TACR1/EDN1/BDKRB2/FGFBP3/MFSD2A/AGER/P2RX1/MMP2/SLC7A8/SLC15A2/ACE2/SMTNL2/SLC8A1/CD36	36
BP	GO:0045123	cellular extravasation	15/1370	73/18800	0.000209451	0.0161458	0.0137564	ST3GAL4/ICAM1/PLCB1/PTGER4/CCL2/PIK3CD/IL27RA/AGER/SIRPA/PRTN3/ADAM8/CCL21/SELPLG/ELANE/ITGB7	15
BP	GO:0072503	cellular divalent inorganic cation homeostasis	58/1370	494/18800	0.000214315	0.0161458	0.0137564	SLC39A7/ADM/ERO1A/CD55/GATA2/BAK1/CACNB2/WFS1/CXCR4/GIPR/JAK2/UBASH3B/SLC1A1/CACNA1B/EDN2/ATP7B/GPR3/MT1X/RYR2/GPER1/PRKD1/TACR1/EDN1/PTGER4/NALF1/SYPL2/BDKRB2/CEMIP/STC1/FZD9/LIME1/SPINK1/KCTD17/HAP1/P2RX1/S1PR1/CAPN3/GPR55/CCL21/CIB2/SLC30A4/CHRNA10/TRPV2/TMEM178A/SLC24A1/GPR20/RYR3/SLC30A3/CACNA1C/ELANE/CALCR/GSTM2/TRPC3/PTGER2/SLC8A1/SLC11A1/CD36/ESR1	58
BP	GO:0060840	artery development	19/1370	106/18800	0.00021622	0.0161458	0.0137564	FOLR1/NOTCH3/SOX4/MYLK/CITED2/ARID2/PDE2A/LDLR/GLI3/EDN1/ADAMTS6/STRA6/HOXA1/TBX2/WNT11/NKX3-1/EFEMP2/ACVRL1/DLL4	19
BP	GO:0007162	negative regulation of cell adhesion	40/1370	305/18800	0.000216252	0.0161458	0.0137564	DUSP1/SERPINE1/MAP4K4/PDE3B/GCNT2/EPB41L5/BCL6/TNFRSF21/ZC3H8/RC3H1/JAK2/SEMA6A/UBASH3B/SEMA5A/GLI3/PAG1/HOXA7/VSIR/GPNMB/PELI1/SNAI2/FZD4/FZD7/SPRY4/PLXNB3/ARHGDIB/DLC1/MMP2/CCL21/SOCS1/ACVRL1/RND1/LRRC32/TNFSF4/LGALS9B/ARHGAP6/LGALS9C/TIGIT/CDH1/ARHGDIG	40
BP	GO:0009994	oocyte differentiation	13/1370	58/18800	0.0002208	0.0162656	0.0138585	PDE3A/BRCA2/EDN1/PLD6/INHBB/NPR2/ZGLP1/ANG/DMC1/RPS6KA2/DMRT1/IGF1/WNT4	13
BP	GO:0051084	'de novo' post-translational protein folding	10/1370	37/18800	0.000230456	0.0165272	0.0140814	HSPH1/HSPA8/HSPA1A/HSPA1B/ERO1A/DNAJB4/HSPA2/DNAJB5/HSPA5/HSPA6	10
BP	GO:0021700	developmental maturation	39/1370	296/18800	0.000234179	0.0165272	0.0140814	PDE3A/GATA2/NTN4/RAB3A/B4GALT6/KLF2/BRCA2/FAM210B/EDN1/PLD6/PHOSPHO1/RAC3/FOXA1/ALDH1A2/SPINK1/CDH3/NPR2/LHX6/C3/ANG/S1PR1/DMC1/BCL11A/BCAN/MMP2/CCL21/RPS6KA2/SCARF1/SPTBN4/PAEP/ADAMTS7/CDK5R2/ACVRL1/ACTN3/IGF1/RND1/CABYR/CCDC154/PCSK4	39
BP	GO:0046660	female sex differentiation	21/1370	124/18800	0.000235289	0.0165272	0.0140814	NRIP1/NR2F2/BAK1/TIPARP/KITLG/AMH/BRCA2/HYAL3/HSPA5/FZD4/STRA6/INHBB/VGF/KIT/ANG/DMC1/MMP2/DACH1/TP63/ESR1/WNT4	21
BP	GO:0090596	sensory organ morphogenesis	36/1370	266/18800	0.0002371	0.0165272	0.0140814	FBN2/EFEMP1/USH1C/CITED2/GATA2/BCAR3/BAK1/EPHA2/COL8A1/SLC1A1/GLI3/CYP26B1/EDN1/FGFR2/STRA6/HOXA1/MAFB/MSX1/NKX3-2/TBX2/OSR2/FOXN4/STOX1/MFSD2A/HOXA2/FGF9/DZANK1/IGFN1/HESX1/GBX2/RARB/CHRNA10/NRL/MYO3B/FRZB/PITX2	36
BP	GO:0030048	actin filament-based movement	22/1370	133/18800	0.000239307	0.0165272	0.0140814	DSC2/SYNE2/WIPF1/EPB41L5/KCND3/CACNB2/TNNC1/MYO5C/RNF207/RYR2/MYH14/NOS1AP/MYH8/CACNA1G/STC1/ACTC1/SCN1B/MYO1A/MYO1G/VIL1/CACNA1C/KCNE5	22
BP	GO:0003015	heart process	35/1370	257/18800	0.000254786	0.0173789	0.0148071	RGS2/DSC2/CELF2/CCN2/ADM/MAP2K3/KCND3/CACNB2/CXCR4/JAK2/SLC1A1/TNNC1/EDN2/RNF207/RYR2/EDN1/CACNA1H/HBEGF/SPX/NOS1AP/TBX2/FOXN4/CACNA1G/STC1/ACTC1/SCN1B/ADM2/DES/RPS6KA2/SPTBN4/ACE2/CACNA1C/GSTM2/KCNE5/SLC8A1	35
BP	GO:0034765	regulation of ion transmembrane transport	56/1370	476/18800	0.000259596	0.0174911	0.0149026	RGS2/GLRX/KCND3/DAPK1/TSPAN13/SLC6A9/GEM/CACNB2/UBASH3B/CACNA1B/KCNIP3/RNF207/TCAF2/KCNJ18/RYR2/GPER1/HSPA2/PRKD1/EDN1/CACNA1H/CYBB/CLIC3/ARC/FGF11/CCL2/CACNB4/NOS1AP/CEMIP/CACNA1G/LIME1/MAPK8IP2/LRRC55/PDZK1/SCN1B/HAP1/P2RX1/KCNAB3/CAPN3/CNIH2/CLTRN/WNK4/TMC1/KCNU1/ACE2/KCNK6/KCNRG/KCNH5/KCNQ5/CATSPER1/CACNA1C/CALCR/HVCN1/GSTM2/KCNE5/SLC8A1/RASGRF1	56
BP	GO:0045785	positive regulation of cell adhesion	53/1370	446/18800	0.000293701	0.0195506	0.0166574	ITGA5/HSPH1/SOX4/CITED2/MAP4K4/ST3GAL4/CD55/CCN1/GCNT2/EPB41L5/BCL6/SOX13/KIF26B/HAS2/DENND6A/COL8A1/FCHO1/LIMS2/PRKCZ/EDIL3/JAK2/TNFSF9/GLI3/PRKD2/VSIR/VAV3/RELL2/IL7R/DUSP10/VIT/CCL2/RAC3/FOXA1/ALOX15/EBI3/IL27RA/AGER/IL12A/SIRPA/EFEMP2/ADAM8/HLA-DMB/CCL21/SOCS1/IL6/CHRD/IGF1/TNFSF4/COL26A1/EMILIN2/ELANE/CD36/WNT4	53
BP	GO:0050863	regulation of T cell activation	43/1370	342/18800	0.000324735	0.0212285	0.0180869	HSPH1/SOX4/CD55/SOS1/BCL6/SOX13/TNFRSF21/ZC3H8/RC3H1/FCHO1/PRKCZ/JAK2/TNFSF9/GLI3/PAG1/VSIR/CYP26B1/GPNMB/LMO1/PELI1/IL7R/DUSP10/TCF7/CCL2/EBI3/IL27RA/AGER/PSG9/IL12A/SIRPA/ADAM8/HLA-DMB/CCL21/SOCS1/TOX/IL6/LAT/IGF1/LRRC32/TNFSF4/LGALS9B/LGALS9C/TIGIT	43
BP	GO:0008016	regulation of heart contraction	30/1370	211/18800	0.000326592	0.0212285	0.0180869	RGS2/DSC2/CELF2/CCN2/ADM/KCND3/CACNB2/JAK2/SLC1A1/EDN2/RNF207/RYR2/EDN1/CACNA1H/HBEGF/SPX/NOS1AP/TBX2/FOXN4/CACNA1G/STC1/SCN1B/ADM2/DES/SPTBN4/ACE2/CACNA1C/GSTM2/KCNE5/SLC8A1	30
BP	GO:0051924	regulation of calcium ion transport	34/1370	251/18800	0.000342667	0.0220144	0.0187565	MYLK/BAK1/TSPAN13/GEM/CACNB2/WFS1/CXCR4/UBASH3B/RYR2/GPER1/HSPA2/PRKD1/CCL2/CACNB4/NOS1AP/CEMIP/STC1/LIME1/SPINK1/HAP1/P2RX1/EGF/CAPN3/TMC1/CD33/TRPV2/IL16/GRAMD2A/CAMK2A/CACNA1C/CALCR/GSTM2/TRPC3/SLC8A1	34
BP	GO:0060536	cartilage morphogenesis	5/1370	10/18800	0.00037689	0.0239347	0.0203927	WNT7B/SNAI1/SNAI2/MSX1/STC1	5
BP	GO:0030522	intracellular receptor signaling pathway	35/1370	264/18800	0.000425112	0.0265408	0.0226131	HSPA1A/HSPA1B/PMEPA1/CITED2/NR2F2/FKBP4/AHR/NR2C2/NR1D1/PER1/JAK2/CLOCK/LBH/PRAME/CYP26B1/KLF2/CRY2/GPER1/SNAI2/PIM1/NR6A1/FOXA1/ALOX15/ALDH1A2/NR1H4/OASL/ALOXE3/NKX3-1/RORA/TP63/SLC15A2/RARB/TCF21/CYP26A1/ESR1	35
BP	GO:0030111	regulation of Wnt signaling pathway	42/1370	336/18800	0.000428079	0.0265408	0.0226131	FOLR1/IGFBP4/ZBED3/SOX4/USP34/EGR1/AXIN2/NOTUM/ALPK2/SOX13/DAPK3/LMBR1L/TLE4/SEMA5A/GLI3/CXXC4/DKK1/LGR6/IGFBP6/SNAI2/FGFR2/FZD4/RNF43/FZD7/GPRC5B/MESP1/FZD9/NKD1/WNT11/CDH3/TCF7L1/TERT/EGF/DACT3/TLE6/FGF9/SULF1/DACT1/PLEKHA4/SPEF1/FRZB/WIF1	42
BP	GO:0048841	regulation of axon extension involved in axon guidance	9/1370	33/18800	0.000438586	0.0265408	0.0226131	SEMA3F/SEMA4B/SEMA6A/SEMA5A/SEMA7A/SEMA6B/SEMA3G/SEMA5B/SLIT1	9
BP	GO:1904064	positive regulation of cation transmembrane transport	23/1370	148/18800	0.000443373	0.0265408	0.0226131	GLRX/SLC6A9/CACNB2/RNF207/RYR2/GPER1/HSPA2/EDN1/ARC/CCL2/NOS1AP/CEMIP/LRRC55/PDZK1/HAP1/P2RX1/CAPN3/CLTRN/WNK4/ACE2/CALCR/GSTM2/KCNE5	23
BP	GO:0007492	endoderm development	15/1370	78/18800	0.000446306	0.0265408	0.0226131	ITGA5/DUSP1/EPB41L5/LAMB3/COL8A1/DUSP5/DUSP2/DKK1/ARC/POU5F1/PAX9/VTN/MESP1/MMP2/TBX20	15
BP	GO:0043618	regulation of transcription from RNA polymerase II promoter in response to stress	11/1370	47/18800	0.000446907	0.0265408	0.0226131	HSPA1A/EGR1/CITED2/TP53/JUN/BACH1/SESN2/KLF2/HSPA5/ANKRD2/STOX1	11
BP	GO:0061035	regulation of cartilage development	14/1370	70/18800	0.000451554	0.0265408	0.0226131	EFEMP1/CCN2/CCN1/AXIN2/TRPS1/GLI3/SNAI2/NKX3-2/WNT11/RARB/ADAMTS7/ACVRL1/FRZB/GDF6	14
BP	GO:1903131	mononuclear cell differentiation	51/1370	433/18800	0.00046641	0.0271254	0.0231112	SOX4/EGR1/TP53/JUN/CEBPG/HDAC4/SOS1/BCL6/SOX13/BAK1/ZC3H8/JMJD6/RC3H1/PRKCZ/LMBR1L/TNFSF9/GLI3/HOXA7/VSIR/MFNG/CYP26B1/IL7R/DUSP10/TCF7/PTGER4/DOCK2/MAFB/PIK3CD/FZD7/ARMC5/FZD9/CDH17/ID2/AGER/PSG9/IL11/KIT/PRTN3/ADAM8/CR2/RORA/SOCS1/TOX/IL6/ITGB6/IFNE/TNFSF4/DLL4/FES/SLAMF8/WNT4	51
BP	GO:0030198	extracellular matrix organization	39/1370	307/18800	0.000490745	0.0277258	0.0236227	COL15A1/NFKB2/CCN2/NID2/QSOX1/ERO1A/CCN1/MARCOL/LAMB3/COL4A4/ATXN1L/HAS2/NTN4/COL4A3/COL8A1/ADAMTSL4/ADAMTS5/ADAMTS6/TNXB/VIT/MMP28/CARMIL2/MMP7/OLFML2B/ADAMTS8/COL4A6/EFEMP2/ADAM8/NOXO1/HMCN1/MMP2/SULF1/IL6/COL17A1/ADAMTS7/TLL2/COL27A1/ELANE/SPINT1	39
BP	GO:0010232	vascular transport	16/1370	87/18800	0.000492956	0.0277258	0.0236227	SLC7A2/SLC1A4/SLC2A3/SLC6A9/SLC2A13/SLC22A3/SLC1A1/SLCO1C1/SLC27A1/SLC2A4/SLC29A4/MFSD2A/AGER/SLC7A8/SLC15A2/CD36	16
BP	GO:0150104	transport across blood-brain barrier	16/1370	87/18800	0.000492956	0.0277258	0.0236227	SLC7A2/SLC1A4/SLC2A3/SLC6A9/SLC2A13/SLC22A3/SLC1A1/SLCO1C1/SLC27A1/SLC2A4/SLC29A4/MFSD2A/AGER/SLC7A8/SLC15A2/CD36	16
BP	GO:0001706	endoderm formation	12/1370	55/18800	0.000496806	0.0277258	0.0236227	ITGA5/DUSP1/LAMB3/COL8A1/DUSP5/DUSP2/DKK1/POU5F1/VTN/MESP1/MMP2/TBX20	12
BP	GO:0048844	artery morphogenesis	15/1370	79/18800	0.000514404	0.0284208	0.0242149	FOLR1/NOTCH3/SOX4/MYLK/CITED2/ARID2/LDLR/EDN1/STRA6/HOXA1/TBX2/WNT11/EFEMP2/ACVRL1/DLL4	15
BP	GO:0043062	extracellular structure organization	39/1370	308/18800	0.000523389	0.0286105	0.0243765	COL15A1/NFKB2/CCN2/NID2/QSOX1/ERO1A/CCN1/MARCOL/LAMB3/COL4A4/ATXN1L/HAS2/NTN4/COL4A3/COL8A1/ADAMTSL4/ADAMTS5/ADAMTS6/TNXB/VIT/MMP28/CARMIL2/MMP7/OLFML2B/ADAMTS8/COL4A6/EFEMP2/ADAM8/NOXO1/HMCN1/MMP2/SULF1/IL6/COL17A1/ADAMTS7/TLL2/COL27A1/ELANE/SPINT1	39
BP	GO:0010810	regulation of cell-substrate adhesion	30/1370	217/18800	0.000528194	0.0286105	0.0243765	ITGA5/SERPINE1/MAP4K4/CCN1/GCNT2/EPB41L5/BCL6/HAS2/DAPK3/COL8A1/LIMS2/PRKCZ/EDIL3/JAK2/HOXA7/RELL2/FZD4/VIT/RAC3/FZD7/ALOX15/SPRY4/EFEMP2/DLC1/CCL21/ACVRL1/COL26A1/ARHGAP6/CD36/WNT4	30
BP	GO:0006458	'de novo' protein folding	10/1370	41/18800	0.000567793	0.0303229	0.0258355	HSPH1/HSPA8/HSPA1A/HSPA1B/ERO1A/DNAJB4/HSPA2/DNAJB5/HSPA5/HSPA6	10
BP	GO:0002685	regulation of leukocyte migration	30/1370	218/18800	0.000570784	0.0303229	0.0258355	DUSP1/ECM1/SERPINE1/ST3GAL4/STK10/ICAM1/MTUS1/KITLG/C5/CCN3/EDN2/HOXA7/TACR1/PLCB1/EDN1/PTGER4/CCL2/S100A14/MMP28/PTN/PRSS56/IL27RA/AGER/IL12A/ADAM8/PGF/CCL21/IL6/ELANE/SLAMF8	30
BP	GO:0060537	muscle tissue development	48/1370	405/18800	0.000588304	0.030956	0.0263749	RGS2/LY6E/MYLK/EGR1/CITED2/NR2F2/ALPK2/IGSF8/ARID2/TIPARP/TNNC1/MAFF/SORBS2/DKK1/CYP26B1/RYR2/MYH14/HIVEP3/PGM5/EDN1/FGFR2/PIM1/STRA6/MSX1/FZD7/TBX2/MESP1/CACNA1G/ALPK3/ALDH1A2/ACTC1/ID2/ANKRD1/S1PR1/EFEMP2/FGF9/RARB/TLL2/ACTN3/TCF21/IGF1/DLL4/TP73/TBX20/ERBB4/SLC8A1/ACTA1/KLHL41	48
BP	GO:0045229	external encapsulating structure organization	39/1370	310/18800	0.000594515	0.0309877	0.0264019	COL15A1/NFKB2/CCN2/NID2/QSOX1/ERO1A/CCN1/MARCOL/LAMB3/COL4A4/ATXN1L/HAS2/NTN4/COL4A3/COL8A1/ADAMTSL4/ADAMTS5/ADAMTS6/TNXB/VIT/MMP28/CARMIL2/MMP7/OLFML2B/ADAMTS8/COL4A6/EFEMP2/ADAM8/NOXO1/HMCN1/MMP2/SULF1/IL6/COL17A1/ADAMTS7/TLL2/COL27A1/ELANE/SPINT1	39
BP	GO:0030330	DNA damage response, signal transduction by p53 class mediator	14/1370	72/18800	0.000609111	0.0313344	0.0266973	NDRG1/SOX4/MDM4/ZNF385A/TP53/CDKN1A/SESN2/SNAI1/PLK2/BRCA2/PLK3/SNAI2/MSX1/ANKRD1	14
BP	GO:0003012	muscle system process	52/1370	449/18800	0.000612509	0.0313344	0.0266973	RGS2/ERRFI1/DSC2/CCN2/MYLK/MAP2K3/KCND3/HDAC4/DAPK3/CACNB2/CXCR4/ADORA2B/TNNC1/SORBS2/EDN2/RNF207/CRYAB/RYR2/MYH14/DOCK4/GPER1/TACR1/EDN1/CACNA1H/LMCD1/SPX/BDKRB2/NOS1AP/ANKRD2/TBX2/MYH8/CACNA1G/STC1/SCN1B/P2RX6/KIT/P2RX1/DES/SULF1/ACTN3/ACE2/IGF1/TBX20/CACNA1C/GSTM2/KCNE5/TRPC3/SLC8A1/MYOM3/ACTA1/TMOD4/KLHL41	52
BP	GO:0030850	prostate gland development	11/1370	49/18800	0.000653586	0.033129	0.0282263	FKBP4/GLI3/FGFR2/EAF2/FOXA1/NKX3-1/MMP2/TP63/SULF1/PSAPL1/ESR1	11
BP	GO:0060349	bone morphogenesis	17/1370	98/18800	0.000673497	0.0334215	0.0284755	PAPPA2/CITED2/AXIN2/HAS2/NAB2/GLI3/CYP26B1/PHOSPHO1/FGFR2/MSX1/SP5/OSR2/STC1/RARB/ACTN3/ATG9B/COL27A1	17
BP	GO:0010721	negative regulation of cell development	26/1370	181/18800	0.000676501	0.0334215	0.0284755	ID1/TP53/SEMA3F/NR1D1/SEMA4B/LDLR/SEMA6A/EPHA7/SEMA5A/SEMA7A/DUSP10/PTN/SPRY4/PRTG/SEMA6B/NPR2/DLX2/BCL11A/IL6/SEMA3G/PAEP/IGF1/SEMA5B/FRZB/SLIT1/TTPA	26
BP	GO:0030500	regulation of bone mineralization	15/1370	81/18800	0.000677503	0.0334215	0.0284755	FBN2/ECM1/CCN1/NOTUM/TENT5A/ISG15/PHOSPHO1/PTN/OSR2/FZD9/MGP/S1PR1/ACTN3/SLC8A1/WNT4	15
BP	GO:0030501	positive regulation of bone mineralization	10/1370	42/18800	0.000697161	0.0337033	0.0287156	FBN2/CCN1/TENT5A/ISG15/PTN/OSR2/FZD9/ACTN3/SLC8A1/WNT4	10
BP	GO:0060828	regulation of canonical Wnt signaling pathway	34/1370	261/18800	0.000700206	0.0337033	0.0287156	FOLR1/IGFBP4/ZBED3/SOX4/USP34/EGR1/AXIN2/NOTUM/SOX13/DAPK3/LMBR1L/TLE4/SEMA5A/GLI3/DKK1/LGR6/IGFBP6/SNAI2/FGFR2/FZD4/FZD7/GPRC5B/MESP1/FZD9/NKD1/WNT11/CDH3/EGF/DACT3/TLE6/FGF9/DACT1/PLEKHA4/FRZB	34
BP	GO:0009612	response to mechanical stimulus	28/1370	201/18800	0.000705751	0.0337033	0.0287156	MAP3K2/CITED2/JUN/CASP8AP2/BAK1/FOSL1/CXCR4/PDE2A/HABP4/PPL/RYR2/TACR1/EDN1/PTGER4/STRA6/PTN/AQP1/WNT11/ANKRD1/TXNIP/KIT/ASIC3/MMP2/TMC1/CHRNA10/PKD1L2/SLC8A1/ACTA1	28
BP	GO:0050679	positive regulation of epithelial cell proliferation	29/1370	211/18800	0.000713494	0.0337033	0.0287156	ECM1/ID1/JUN/GATA2/HAS2/FGFBP1/SEMA5A/PRKD2/PRKD1/TACR1/FGFR2/PIK3CD/FZD7/PTN/OSR2/STOX1/SPINK1/CDH3/CCL26/PLXNB3/EGF/ANG/FGF9/PGF/TP63/SCG2/ACVRL1/IGF1/ITGB3	29
BP	GO:0048645	animal organ formation	13/1370	65/18800	0.000713717	0.0337033	0.0287156	FOLR1/CITED2/AXIN2/GLI3/DKK1/HOXA3/FGFR2/PIM1/NKX3-2/MESP1/WNT11/TP63/SULF1	13
BP	GO:0045766	positive regulation of angiogenesis	26/1370	183/18800	0.000799547	0.0360936	0.0307522	ITGA5/HK2/ECM1/ADM/SERPINE1/GATA2/CXCR4/C5/SEMA5A/PRKD2/ANGPTL4/GAB1/PRKD1/RAPGEF3/CYBB/PIK3CD/AQP1/ADM2/TERT/C3/PGF/CD34/ACVRL1/HSPB6/EMILIN2/CCBE1	26
BP	GO:0048469	cell maturation	26/1370	183/18800	0.000799547	0.0360936	0.0307522	PDE3A/GATA2/NTN4/B4GALT6/KLF2/BRCA2/FAM210B/EDN1/PLD6/RAC3/FOXA1/SPINK1/NPR2/LHX6/C3/ANG/DMC1/BCL11A/CCL21/RPS6KA2/SCARF1/SPTBN4/PAEP/RND1/CABYR/PCSK4	26
BP	GO:1904018	positive regulation of vasculature development	26/1370	183/18800	0.000799547	0.0360936	0.0307522	ITGA5/HK2/ECM1/ADM/SERPINE1/GATA2/CXCR4/C5/SEMA5A/PRKD2/ANGPTL4/GAB1/PRKD1/RAPGEF3/CYBB/PIK3CD/AQP1/ADM2/TERT/C3/PGF/CD34/ACVRL1/HSPB6/EMILIN2/CCBE1	26
BP	GO:0030217	T cell differentiation	34/1370	263/18800	0.000802235	0.0360936	0.0307522	SOX4/EGR1/TP53/SOS1/BCL6/SOX13/ZC3H8/JMJD6/RC3H1/PRKCZ/LMBR1L/TNFSF9/GLI3/VSIR/CYP26B1/IL7R/DUSP10/TCF7/PTGER4/DOCK2/MAFB/PIK3CD/FZD7/ARMC5/PSG9/KIT/ADAM8/RORA/SOCS1/TOX/IL6/TNFSF4/DLL4/WNT4	34
BP	GO:0060326	cell chemotaxis	39/1370	315/18800	0.000811106	0.0360936	0.0307522	DUSP1/SERPINE1/MTUS1/BCAR1/EPHA2/CXCR4/C5/CCN3/SEMA5A/ADGRE2/PRKD2/EDN2/IL17RA/VAV3/HRH1/GAB1/DOCK4/PRKD1/EDN1/HBEGF/CCL2/PIK3CD/S100A14/PLEKHG5/MMP28/PTN/PRSS56/CCL26/PLXNB3/IL12A/KIT/S1PR1/ADAM8/PGF/CCL21/IL6/SCG2/IL16/SLAMF8	39
BP	GO:0034764	positive regulation of transmembrane transport	29/1370	213/18800	0.000831201	0.0360936	0.0307522	IRS1/GLRX/SLC6A9/CACNB2/RNF207/RYR2/SORBS1/GPER1/HSPA2/EDN1/ARC/ACSL1/CCL2/NOS1AP/CEMIP/LRRC55/PDZK1/TERT/C3/HAP1/P2RX1/CAPN3/CLTRN/WNK4/ACE2/IGF1/CALCR/GSTM2/KCNE5	29
BP	GO:0071526	semaphorin-plexin signaling pathway	10/1370	43/18800	0.000849874	0.0360936	0.0307522	SEMA3F/SEMA4B/SEMA6A/SEMA5A/SEMA7A/EDN1/SEMA6B/PLXNB3/SEMA3G/SEMA5B	10
BP	GO:0046545	development of primary female sexual characteristics	18/1370	109/18800	0.000867475	0.0360936	0.0307522	NRIP1/NR2F2/TIPARP/KITLG/AMH/BRCA2/HYAL3/HSPA5/FZD4/INHBB/VGF/KIT/ANG/DMC1/MMP2/DACH1/ESR1/WNT4	18
BP	GO:0071887	leukocyte apoptotic process	18/1370	109/18800	0.000867475	0.0360936	0.0307522	TP53/BCL6/BAK1/TNFRSF21/ZC3H8/SLC7A11/KITLG/LMBR1L/GLI3/IL7R/PLEKHO2/PIK3CD/BIRC7/ADAM8/CCL21/IL6/HSH2D/HCAR2	18
BP	GO:0030278	regulation of ossification	19/1370	118/18800	0.00086797	0.0360936	0.0307522	FBN2/ECM1/CCN1/NOTUM/TENT5A/DKK1/ISG15/KREMEN2/TACR1/PHOSPHO1/PTGER4/PTN/OSR2/FZD9/MGP/S1PR1/ACTN3/SLC8A1/WNT4	19
BP	GO:0006874	cellular calcium ion homeostasis	52/1370	456/18800	0.00087285	0.0360936	0.0307522	ADM/ERO1A/CD55/GATA2/BAK1/CACNB2/WFS1/CXCR4/GIPR/JAK2/UBASH3B/CACNA1B/EDN2/ATP7B/GPR3/RYR2/GPER1/PRKD1/TACR1/EDN1/PTGER4/NALF1/SYPL2/BDKRB2/CEMIP/STC1/FZD9/LIME1/SPINK1/KCTD17/HAP1/P2RX1/S1PR1/CAPN3/GPR55/CCL21/CIB2/CHRNA10/TRPV2/TMEM178A/SLC24A1/GPR20/RYR3/CACNA1C/ELANE/CALCR/GSTM2/TRPC3/PTGER2/SLC8A1/CD36/ESR1	52
BP	GO:0019935	cyclic-nucleotide-mediated signaling	15/1370	83/18800	0.000882599	0.0360936	0.0307522	ADM/PDE3B/PDE3A/PDE7B/AHR/GUCY1A2/GIPR/PDE2A/ADORA2B/GPR3/RAPGEF3/EPHA5/AQP1/NPR2/CD36	15
BP	GO:0001935	endothelial cell proliferation	27/1370	194/18800	0.000882983	0.0360936	0.0307522	ECM1/NR2F2/JUN/GATA2/EPHA2/COL4A3/FGFBP1/SEMA5A/PRKD2/PRKD1/CCL2/PIK3CD/ATOH8/ALDH1A2/CCL26/PLXNB3/IL12A/EGF/ANG/PGF/SULF1/SCG2/CD34/ACVRL1/ITGB3/DLL4/NOX5	27
BP	GO:0007411	axon guidance	31/1370	234/18800	0.000891011	0.0360936	0.0307522	NOTCH3/SEMA3F/LAMA1/SOS1/EPHA2/SEMA4B/SEMA6A/EPHA7/SEMA5A/GLI3/NFIB/SEMA7A/CHN1/NRXN3/LGR6/EDN1/KALRN/DRGX/EPHA5/LAMC2/SEMA6B/SCN1B/PLXNB3/HOXA2/SEMA3G/BOC/GBX2/CDK5R2/SEMA5B/ARX/SLIT1	31
BP	GO:0048738	cardiac muscle tissue development	31/1370	234/18800	0.000891011	0.0360936	0.0307522	RGS2/LY6E/CITED2/ALPK2/ARID2/TNNC1/SORBS2/DKK1/RYR2/EDN1/FGFR2/PIM1/MSX1/FZD7/TBX2/MESP1/CACNA1G/ALPK3/ALDH1A2/ACTC1/ID2/ANKRD1/S1PR1/FGF9/RARB/IGF1/DLL4/TP73/TBX20/ERBB4/SLC8A1	31
BP	GO:0006816	calcium ion transport	49/1370	424/18800	0.000908181	0.0360936	0.0307522	CCN2/MYLK/ERO1A/BAK1/TSPAN13/GEM/CACNB2/WFS1/CXCR4/UBASH3B/CACNA1B/RYR2/GPER1/HSPA2/ASIC1/PRKD1/EDN1/CACNA1H/NALF1/CCL2/CACNB4/NOS1AP/CEMIP/CACNA1G/STC1/LIME1/SPINK1/HAP1/P2RX1/EGF/CAPN3/CCL21/TMC1/CHRNA10/CD33/TRPV2/CHRNA4/PKD1L2/IL16/SLC24A1/GRAMD2A/CAMK2A/RYR3/CATSPER1/CACNA1C/CALCR/GSTM2/TRPC3/SLC8A1	49
BP	GO:0046651	lymphocyte proliferation	37/1370	296/18800	0.000912907	0.0360936	0.0307522	TP53/CD55/CCND3/CDKN1A/SOS1/AHR/BCL6/HELLS/TNFRSF21/RC3H1/LMBR1L/JAK2/TNFSF9/VSIR/GPNMB/LMO1/VAV3/PELI1/TACR1/IL7R/DOCK2/ARMC5/EBI3/IL27RA/AGER/IL12A/CR2/HLA-DMB/IL6/IFNE/IGF1/LRRC32/TNFSF4/LGALS9B/LGALS9C/SLC11A1/WNT4	37
BP	GO:0009991	response to extracellular stimulus	54/1370	479/18800	0.000916321	0.0360936	0.0307522	FOLR1/FADS1/HSPA8/DCPS/DSC2/ADM/SIK2/TP53/ZFP36/CD68/PDK4/CDKN1A/SESN2/WIPI1/FOSL1/SESN3/HLCS/GIPR/ADORA2B/SLC22A3/LDLR/MEAK7/PCSK1/CYP26B1/PRKD1/SNAI2/HSPA5/CYBB/PIM1/ACSL1/NOCT/GDF15/SPX/INHBB/CDKN2D/VGF/UCP3/STC1/ALDH1A2/SPINK1/WNT11/MFSD2A/NR1H4/CYP1A1/BMT2/PFKFB1/BMP8A/FES/PRKCG/LTA/SLC8A1/ACTA1/CYP26A1/WNT4	54
BP	GO:0055074	calcium ion homeostasis	53/1370	468/18800	0.000917346	0.0360936	0.0307522	ADM/ERO1A/CD55/GATA2/BAK1/CACNB2/WFS1/CXCR4/GIPR/JAK2/UBASH3B/CACNA1B/EDN2/ATP7B/GPR3/RYR2/GPER1/PRKD1/TACR1/EDN1/PTGER4/NALF1/SYPL2/S100A14/BDKRB2/CEMIP/STC1/FZD9/LIME1/SPINK1/KCTD17/HAP1/P2RX1/S1PR1/CAPN3/GPR55/CCL21/CIB2/CHRNA10/TRPV2/TMEM178A/SLC24A1/GPR20/RYR3/CACNA1C/ELANE/CALCR/GSTM2/TRPC3/PTGER2/SLC8A1/CD36/ESR1	53
BP	GO:0035265	organ growth	25/1370	175/18800	0.000921149	0.0360936	0.0307522	CGA/RGS2/LY6E/ECM1/CITED2/ARID2/DUSP9/SORBS2/EDN1/FGFR2/PIM1/TBX2/MESP1/STC1/S1PR1/FGF9/PSAPL1/RARB/IGF1/TP73/TBX20/ARX/ERBB4/COL27A1/ESR1	25
BP	GO:0007159	leukocyte cell-cell adhesion	45/1370	381/18800	0.000922666	0.0360936	0.0307522	ITGA5/HSPH1/SOX4/ST3GAL4/CD55/STK10/ICAM1/BCL6/SOX13/HAS2/TNFRSF21/ZC3H8/RC3H1/FCHO1/PRKCZ/JAK2/NT5E/TNFSF9/GLI3/PAG1/VSIR/GPNMB/PELI1/IL7R/DUSP10/CCL2/EBI3/IL27RA/AGER/IL12A/SIRPA/ADAM8/HLA-DMB/CCL21/SOCS1/IL6/IGF1/SELPLG/LRRC32/TNFSF4/LGALS9B/LGALS9C/TIGIT/ELANE/ITGB7	45
BP	GO:0045685	regulation of glial cell differentiation	14/1370	75/18800	0.000931408	0.0360936	0.0307522	TNFRSF21/NR1D1/CXCR4/LDLR/ZNF488/DUSP10/PTN/ZNF365/ID2/DLX2/SLC45A3/IL6/TP73/SPINT1	14
BP	GO:0072677	eosinophil migration	7/1370	23/18800	0.000932098	0.0360936	0.0307522	HRH1/PTGER4/CCL2/CCL26/ADAM8/CCL21/SCG2	7
BP	GO:0032330	regulation of chondrocyte differentiation	11/1370	51/18800	0.000934186	0.0360936	0.0307522	EFEMP1/CCN2/AXIN2/TRPS1/GLI3/SNAI2/NKX3-2/RARB/ADAMTS7/ACVRL1/GDF6	11
BP	GO:0045778	positive regulation of ossification	11/1370	51/18800	0.000934186	0.0360936	0.0307522	FBN2/CCN1/TENT5A/ISG15/TACR1/PTN/OSR2/FZD9/ACTN3/SLC8A1/WNT4	11
BP	GO:0051445	regulation of meiotic cell cycle	11/1370	51/18800	0.000934186	0.0360936	0.0307522	DUSP1/PDE3A/FBXO43/GPR3/PLCB1/MSX1/MAPK15/NPR2/RPS6KA2/DMRT1/WNT4	11
BP	GO:0002683	negative regulation of immune system process	49/1370	425/18800	0.000955951	0.0364479	0.031054	DUSP1/CD55/GATA2/CD68/AHR/BCL6/TNFRSF21/LYAR/PIAS3/ZC3H8/NR1D1/KITLG/RC3H1/C5/CCN3/LDLR/UBASH3B/GLI3/PLK2/PAG1/HOXA7/VSIR/GPNMB/ISG15/GPER1/PELI1/IL7R/DUSP10/PLCB1/PTGER4/CCL2/MAFB/MMP28/ALOX15/C4BPA/ID2/IL27RA/CR2/GPR55/CCL21/SOCS1/SYT11/TMEM178A/LRRC32/TNFSF4/LGALS9B/LGALS9C/TIGIT/SLAMF8	49
BP	GO:0097485	neuron projection guidance	31/1370	235/18800	0.00095655	0.0364479	0.031054	NOTCH3/SEMA3F/LAMA1/SOS1/EPHA2/SEMA4B/SEMA6A/EPHA7/SEMA5A/GLI3/NFIB/SEMA7A/CHN1/NRXN3/LGR6/EDN1/KALRN/DRGX/EPHA5/LAMC2/SEMA6B/SCN1B/PLXNB3/HOXA2/SEMA3G/BOC/GBX2/CDK5R2/SEMA5B/ARX/SLIT1	31
BP	GO:0030098	lymphocyte differentiation	45/1370	382/18800	0.00097407	0.0368612	0.0314062	SOX4/EGR1/TP53/CEBPG/HDAC4/SOS1/BCL6/SOX13/BAK1/ZC3H8/JMJD6/RC3H1/PRKCZ/LMBR1L/TNFSF9/GLI3/VSIR/MFNG/CYP26B1/IL7R/DUSP10/TCF7/PTGER4/DOCK2/MAFB/PIK3CD/FZD7/ARMC5/FZD9/CDH17/ID2/PSG9/IL11/KIT/ADAM8/CR2/RORA/SOCS1/TOX/IL6/IFNE/TNFSF4/DLL4/SLAMF8/WNT4	45
BP	GO:0150063	visual system development	45/1370	383/18800	0.00102799	0.0386369	0.0329191	FBN2/EFEMP1/USH1C/CITED2/JUN/LAMA1/SOS1/BCAR3/WNT7B/BAK1/JMJD6/EPHA2/PBX3/SLC7A11/COL8A1/SLC1A1/SKIL/GLI3/CRYAB/FZD4/STRA6/TBX2/OSR2/FOXN4/BIRC7/PBX4/ALDH1A2/MFSD2A/PRSS56/DLX2/C3/CYP1A1/SLC17A7/CRYGS/FGF9/DZANK1/IGFN1/HESX1/RARB/ACVRL1/DLL4/NRL/PITX2/CACNA1C/ABCB5	45
BP	GO:0048545	response to steroid hormone	40/1370	330/18800	0.00105733	0.0394713	0.03363	HSPA8/ERRFI1/HSPA1A/HSPA1B/CCN2/PMEPA1/ADM/ZFP36/FKBP4/CLDN4/WNT7B/NR1D1/PER1/FOSL1/JAK2/CLOCK/LBH/PCSK1/CRY2/GPER1/PLAT/TACR1/EDN1/CYBB/UCP3/FOXA1/STC1/AQP1/TXNIP/NKX3-1/TP63/IL6/TCF21/CNGA3/PFKFB1/CALCR/GPR83/PTGER2/ACTA1/ESR1	40
BP	GO:0045730	respiratory burst	9/1370	37/18800	0.00108619	0.0397432	0.0338617	CD55/DUSP10/CYBB/NOXA1/PIK3CD/NOXO1/NCF2/SLAMF8/SLC11A1	9
BP	GO:0048846	axon extension involved in axon guidance	9/1370	37/18800	0.00108619	0.0397432	0.0338617	SEMA3F/SEMA4B/SEMA6A/SEMA5A/SEMA7A/SEMA6B/SEMA3G/SEMA5B/SLIT1	9
BP	GO:1902284	neuron projection extension involved in neuron projection guidance	9/1370	37/18800	0.00108619	0.0397432	0.0338617	SEMA3F/SEMA4B/SEMA6A/SEMA5A/SEMA7A/SEMA6B/SEMA3G/SEMA5B/SLIT1	9
BP	GO:1904062	regulation of cation transmembrane transport	42/1370	352/18800	0.00109989	0.0399796	0.0340631	RGS2/GLRX/DAPK1/TSPAN13/SLC6A9/GEM/CACNB2/UBASH3B/KCNIP3/RNF207/RYR2/GPER1/HSPA2/PRKD1/EDN1/ARC/FGF11/CCL2/CACNB4/NOS1AP/CEMIP/LIME1/MAPK8IP2/LRRC55/PDZK1/SCN1B/HAP1/P2RX1/KCNAB3/CAPN3/CNIH2/CLTRN/WNK4/TMC1/ACE2/KCNRG/CACNA1C/CALCR/GSTM2/KCNE5/SLC8A1/RASGRF1	42
BP	GO:0002686	negative regulation of leukocyte migration	11/1370	52/18800	0.00110801	0.0400113	0.0340901	DUSP1/C5/CCN3/HOXA7/PLCB1/PTGER4/CCL2/MMP28/IL27RA/CCL21/SLAMF8	11
BP	GO:0046889	positive regulation of lipid biosynthetic process	15/1370	85/18800	0.00113793	0.0408249	0.0347834	CGA/ADM/CCN1/ZBTB20/NR1D1/LDLR/MLXIPL/SLC27A1/SORBS1/HSD17B13/MFSD2A/NR1H4/SLC45A3/SIRT4/WNT4	15
BP	GO:0014706	striated muscle tissue development	32/1370	248/18800	0.00116128	0.041174	0.0350808	RGS2/LY6E/CITED2/ALPK2/ARID2/TNNC1/SORBS2/DKK1/RYR2/PGM5/EDN1/FGFR2/PIM1/MSX1/FZD7/TBX2/MESP1/CACNA1G/ALPK3/ALDH1A2/ACTC1/ID2/ANKRD1/S1PR1/FGF9/RARB/IGF1/DLL4/TP73/TBX20/ERBB4/SLC8A1	32
BP	GO:0032943	mononuclear cell proliferation	37/1370	300/18800	0.00116767	0.041174	0.0350808	TP53/CD55/CCND3/CDKN1A/SOS1/AHR/BCL6/HELLS/TNFRSF21/RC3H1/LMBR1L/JAK2/TNFSF9/VSIR/GPNMB/LMO1/VAV3/PELI1/TACR1/IL7R/DOCK2/ARMC5/EBI3/IL27RA/AGER/IL12A/CR2/HLA-DMB/IL6/IFNE/IGF1/LRRC32/TNFSF4/LGALS9B/LGALS9C/SLC11A1/WNT4	37
BP	GO:0042060	wound healing	49/1370	429/18800	0.00117001	0.041174	0.0350808	ITGA5/PAPSS2/MYLK/SERPINE1/ST3GAL4/CCN1/GATA2/PROCR/CDKN1A/CLDN4/SLC7A11/CXCR4/JAK2/RAB3A/UBASH3B/GLI3/PPL/VAV3/PLAT/EDN1/HBEGF/FGFR2/PEAR1/FZD7/VTN/CARMIL2/ALOX15/TSPAN8/CDH3/PRSS56/DGKI/P2RX1/IL6/ITGB6/VWF/CD34/SYT11/ACVRL1/VIL1/IGF1/ITGB3/DYSF/EMILIN2/SCUBE1/SLC11A1/TXK/CD36/SERPINC1/WNT4	49
BP	GO:0016055	Wnt signaling pathway	51/1370	452/18800	0.00122968	0.0427453	0.0364195	FOLR1/IGFBP4/ZBED3/SOX4/USP34/EGR1/AXIN2/NOTUM/ALPK2/SOX13/WNT7B/DAPK3/FZD10/LMBR1L/TLE4/SEMA5A/GLI3/CXXC4/DKK1/GPC4/LGR6/IGFBP6/KREMEN2/SNAI2/EDN1/TCF7/FGFR2/FZD4/RAC3/RNF43/FZD7/GPRC5B/MESP1/FZD9/NKD1/WNT11/CDH3/TCF7L1/TERT/EGF/DACT3/TLE6/FGF9/SULF1/DACT1/HESX1/PLEKHA4/SPEF1/FRZB/WIF1/WNT4	51
BP	GO:0045933	positive regulation of muscle contraction	10/1370	45/18800	0.00123787	0.0427453	0.0364195	RGS2/CCN2/EDN2/GPER1/TACR1/EDN1/SPX/KIT/ACTN3/ACE2	10
BP	GO:0089718	amino acid import across plasma membrane	10/1370	45/18800	0.00123787	0.0427453	0.0364195	RGS2/SLC7A2/SLC1A4/SLC6A9/SLC7A11/SLC1A1/SLC22A4/SLC7A8/CLTRN/ACE2	10
BP	GO:0021953	central nervous system neuron differentiation	24/1370	169/18800	0.00125399	0.043033	0.0366646	SOX4/GATA2/C21orf91/GLI3/NFIB/B4GALT6/FGFR2/DCLK1/MDGA1/RAC3/FOXN4/KNDC1/SCN1B/DLX2/LHX6/RORA/TOX/SPTBN4/GBX2/DLL4/TBX20/ARX/TTC36/CHD5	24
BP	GO:0032922	circadian regulation of gene expression	13/1370	69/18800	0.00128078	0.0432607	0.0368587	NRIP1/ID3/EGR1/ID1/AHR/NR1D1/PER1/CLOCK/CRY2/NOCT/ID2/RORA/KDM8	13
BP	GO:0001503	ossification	48/1370	420/18800	0.00129009	0.0432607	0.0368587	FBN2/RBMX/CCN2/ECM1/ID3/CCN1/AXIN2/NOTUM/WNT7B/EPHA2/NAB2/SNAI1/TENT5A/GLI3/SEMA7A/DKK1/ISG15/PRKD1/KREMEN2/TACR1/SNAI2/PHOSPHO1/PTGER4/FGFR2/NOCT/PTN/OSR2/STC1/ALOX15/FZD9/WNT11/MGP/NPR2/HOXA2/S1PR1/FGF9/MMP2/TP63/IL6/CHRD/ADAMTS7/ACTN3/IGF1/CCDC154/BMP8A/SLC8A1/WNT4/CLEC3B	48
BP	GO:0007613	memory	19/1370	122/18800	0.00130741	0.0432607	0.0368587	ITGA5/ATXN1L/VLDLR/PRKCZ/LDLR/SLC1A1/PLK2/CRTC1/SLC2A4/HRH1/CPEB3/ASIC1/TACR1/PLCB1/ARC/PTN/SYT11/TTC36/RASGRF1	19
BP	GO:0010811	positive regulation of cell-substrate adhesion	19/1370	122/18800	0.00130741	0.0432607	0.0368587	ITGA5/MAP4K4/CCN1/EPB41L5/HAS2/COL8A1/LIMS2/PRKCZ/EDIL3/JAK2/RELL2/VIT/RAC3/ALOX15/EFEMP2/CCL21/COL26A1/CD36/WNT4	19
BP	GO:0043620	regulation of DNA-templated transcription in response to stress	11/1370	53/18800	0.00130761	0.0432607	0.0368587	HSPA1A/EGR1/CITED2/TP53/JUN/BACH1/SESN2/KLF2/HSPA5/ANKRD2/STOX1	11
BP	GO:0110151	positive regulation of biomineralization	11/1370	53/18800	0.00130761	0.0432607	0.0368587	FBN2/CCN1/TENT5A/ISG15/FBLN7/PTN/OSR2/FZD9/ACTN3/SLC8A1/WNT4	11
BP	GO:0002262	myeloid cell homeostasis	23/1370	160/18800	0.00132872	0.0436975	0.0372308	HSPA1A/HSPA1B/CITED2/ZFP36/GATA2/CEBPG/BCL6/BAK1/LYAR/JMJD6/SLC7A11/KITLG/JAK2/KLF2/ISG15/FAM210B/MAFB/PIK3CD/ID2/KIT/IL6/RHAG/HCAR2	23
BP	GO:0061311	cell surface receptor signaling pathway involved in heart development	8/1370	31/18800	0.00135134	0.0439958	0.0374849	ALPK2/SNAI1/DKK1/SNAI2/MSX1/MESP1/WNT11/DLL4	8
BP	GO:0198738	cell-cell signaling by wnt	51/1370	454/18800	0.00135372	0.0439958	0.0374849	FOLR1/IGFBP4/ZBED3/SOX4/USP34/EGR1/AXIN2/NOTUM/ALPK2/SOX13/WNT7B/DAPK3/FZD10/LMBR1L/TLE4/SEMA5A/GLI3/CXXC4/DKK1/GPC4/LGR6/IGFBP6/KREMEN2/SNAI2/EDN1/TCF7/FGFR2/FZD4/RAC3/RNF43/FZD7/GPRC5B/MESP1/FZD9/NKD1/WNT11/CDH3/TCF7L1/TERT/EGF/DACT3/TLE6/FGF9/SULF1/DACT1/HESX1/PLEKHA4/SPEF1/FRZB/WIF1/WNT4	51
BP	GO:0001822	kidney development	37/1370	303/18800	0.00139765	0.0449935	0.038335	NOTCH3/SOX4/ID3/EGR1/COL4A4/HELLS/KIF26B/WNT7B/HAS2/JMJD6/TIPARP/COL4A3/WFS1/GCNT3/EPHA7/GLI3/CYP26B1/ADAMTS6/FGFR2/STRA6/OSR2/ALDH1A2/WNT11/NKX3-1/SERPINB7/POU3F3/SULF1/WNK4/RARB/CD34/TCF21/GCNT4/TP73/ERBB4/GDF6/CYP26A1/WNT4	37
BP	GO:0048872	homeostasis of number of cells	35/1370	282/18800	0.0014007	0.0449935	0.038335	HSPA1A/SOX4/HSPA1B/CITED2/ZFP36/GATA2/CEBPG/SOS1/BCL6/BAK1/LYAR/ZC3H8/JMJD6/SLC7A11/KITLG/RC3H1/JAK2/CCN3/SKIL/LMO1/KLF2/ISG15/FAM210B/IL7R/MAFB/PIK3CD/RAC3/ID2/KIT/SPNS2/IL6/LAT/RHAG/GCNT4/HCAR2	35
BP	GO:0048880	sensory system development	45/1370	389/18800	0.00141025	0.0450385	0.0383733	FBN2/EFEMP1/USH1C/CITED2/JUN/LAMA1/SOS1/BCAR3/WNT7B/BAK1/JMJD6/EPHA2/PBX3/SLC7A11/COL8A1/SLC1A1/SKIL/GLI3/CRYAB/FZD4/STRA6/TBX2/OSR2/FOXN4/BIRC7/PBX4/ALDH1A2/MFSD2A/PRSS56/DLX2/C3/CYP1A1/SLC17A7/CRYGS/FGF9/DZANK1/IGFN1/HESX1/RARB/ACVRL1/DLL4/NRL/PITX2/CACNA1C/ABCB5	45
BP	GO:0061077	chaperone-mediated protein folding	13/1370	70/18800	0.0014699	0.0460322	0.03922	HSPH1/HSPA8/HSPA1A/HSPA1B/ERO1A/CHORDC1/FKBP4/DNAJB4/HSPA2/DNAJB5/HSPA5/HSPA6/HSPB6	13
BP	GO:0001654	eye development	44/1370	379/18800	0.00147543	0.0460322	0.03922	FBN2/EFEMP1/USH1C/CITED2/JUN/LAMA1/SOS1/BCAR3/WNT7B/BAK1/JMJD6/EPHA2/PBX3/SLC7A11/COL8A1/SLC1A1/SKIL/GLI3/CRYAB/FZD4/STRA6/TBX2/OSR2/FOXN4/BIRC7/PBX4/ALDH1A2/MFSD2A/PRSS56/DLX2/CYP1A1/SLC17A7/CRYGS/FGF9/DZANK1/IGFN1/HESX1/RARB/ACVRL1/DLL4/NRL/PITX2/CACNA1C/ABCB5	44
BP	GO:0060419	heart growth	16/1370	96/18800	0.00148567	0.0460322	0.03922	RGS2/CITED2/ARID2/DUSP9/SORBS2/EDN1/FGFR2/PIM1/TBX2/MESP1/S1PR1/FGF9/IGF1/TP73/TBX20/ERBB4	16
BP	GO:0022407	regulation of cell-cell adhesion	51/1370	456/18800	0.00148864	0.0460322	0.03922	HSPH1/SOX4/CITED2/ST3GAL4/CD55/GCNT2/EPB41L5/BCL6/SOX13/KIF26B/HAS2/TNFRSF21/ZC3H8/DENND6A/RC3H1/FCHO1/PRKCZ/JAK2/EPHA7/UBASH3B/TNFSF9/GLI3/PAG1/VSIR/GPNMB/PELI1/IL7R/DUSP10/MDGA1/CCL2/FOXA1/EBI3/IL27RA/AGER/IL12A/SIRPA/ADAM8/HLA-DMB/CCL21/SOCS1/IL6/IGF1/LRRC32/TNFSF4/LGALS9B/LGALS9C/TIGIT/CDH1/EMILIN2/ELANE/WNT4	51
BP	GO:0002027	regulation of heart rate	17/1370	105/18800	0.00149136	0.0460322	0.03922	DSC2/ADM/KCND3/CACNB2/SLC1A1/EDN2/RYR2/EDN1/SPX/NOS1AP/CACNA1G/SCN1B/ADM2/SPTBN4/CACNA1C/KCNE5/SLC8A1	17
BP	GO:0008585	female gonad development	17/1370	105/18800	0.00149136	0.0460322	0.03922	NRIP1/NR2F2/TIPARP/KITLG/AMH/BRCA2/HYAL3/HSPA5/FZD4/INHBB/VGF/KIT/ANG/DMC1/MMP2/ESR1/WNT4	17
BP	GO:0031667	response to nutrient levels	50/1370	446/18800	0.00156641	0.0480802	0.0409649	FOLR1/FADS1/HSPA8/DCPS/DSC2/ADM/SIK2/TP53/ZFP36/CD68/PDK4/CDKN1A/SESN2/WIPI1/SESN3/HLCS/GIPR/SLC22A3/LDLR/MEAK7/PCSK1/CYP26B1/PRKD1/SNAI2/HSPA5/CYBB/PIM1/ACSL1/GDF15/SPX/INHBB/CDKN2D/VGF/UCP3/STC1/ALDH1A2/SPINK1/WNT11/MFSD2A/NR1H4/CYP1A1/BMT2/PFKFB1/BMP8A/FES/PRKCG/LTA/SLC8A1/CYP26A1/WNT4	50
BP	GO:0061418	regulation of transcription from RNA polymerase II promoter in response to hypoxia	5/1370	13/18800	0.00159952	0.0483354	0.0411824	EGR1/CITED2/TP53/BACH1/STOX1	5
BP	GO:0097154	GABAergic neuron differentiation	5/1370	13/18800	0.00159952	0.0483354	0.0411824	GATA2/RAC3/DLX2/LHX6/ARX	5
BP	GO:0110148	biomineralization	24/1370	172/18800	0.00160097	0.0483354	0.0411824	FBN2/ECM1/CCN1/AXIN2/NOTUM/TENT5A/ISG15/PHOSPHO1/FGFR2/FBLN7/PTN/OSR2/ALOX15/FZD9/WNT11/MGP/S1PR1/ITGB6/ACTN3/IGF1/CCDC154/SLC8A1/WNT4/CLEC3B	24
BP	GO:0002691	regulation of cellular extravasation	9/1370	39/18800	0.00162186	0.0484367	0.0412687	ST3GAL4/ICAM1/PLCB1/PTGER4/IL27RA/AGER/ADAM8/CCL21/ELANE	9
BP	GO:0045823	positive regulation of heart contraction	9/1370	39/18800	0.00162186	0.0484367	0.0412687	RGS2/CCN2/ADM/SLC1A1/EDN2/RYR2/EDN1/ADM2/ACE2	9
BP	GO:0050890	cognition	37/1370	306/18800	0.00166619	0.0493503	0.042047	ITGA5/SLC1A4/ZNF385A/ST3GAL4/ATXN1L/VLDLR/SLC7A11/FOSL1/PRKCZ/LDLR/SLC1A1/PLK2/DKK1/CRTC1/SLC2A4/NRXN3/HRH1/CPEB3/ASIC1/TACR1/PLCB1/RAPGEF3/ARC/STRA6/HOXA1/GPR155/PTN/FZD9/MAPK8IP2/MFSD2A/AGER/KIT/SYT11/CHRNA4/PRKCG/TTC36/RASGRF1	37
BP	GO:0033002	muscle cell proliferation	30/1370	233/18800	0.00168265	0.0493503	0.042047	NOTCH3/CITED2/JUN/CDKN1A/ARID2/JAK2/CCN3/GPER1/TACR1/EDN1/HBEGF/FGFR2/PIM1/VIPR2/TBX2/ID2/IL12A/TERT/ANG/S1PR1/EFEMP2/FGF9/MMP2/IL6/ACE2/IGF1/TP73/TBX20/ERBB4/ELANE	30
BP	GO:0040020	regulation of meiotic nuclear division	8/1370	32/18800	0.00168818	0.0493503	0.042047	PDE3A/FBXO43/GPR3/PLCB1/MSX1/RPS6KA2/DMRT1/WNT4	8
BP	GO:0098703	calcium ion import across plasma membrane	8/1370	32/18800	0.00168818	0.0493503	0.042047	CACNA1B/NALF1/P2RX1/TRPV2/SLC24A1/CACNA1C/CALCR/SLC8A1	8
BP	GO:0034767	positive regulation of ion transmembrane transport	23/1370	163/18800	0.00170669	0.0496288	0.0422844	GLRX/SLC6A9/CACNB2/RNF207/RYR2/GPER1/HSPA2/EDN1/ARC/CCL2/NOS1AP/CEMIP/LRRC55/PDZK1/HAP1/P2RX1/CAPN3/CLTRN/WNK4/ACE2/CALCR/GSTM2/KCNE5	23
BP	GO:0032970	regulation of actin filament-based process	45/1370	393/18800	0.00172971	0.049813	0.0424413	LIMA1/DSC2/CCN2/RHOBTB1/ARPIN/ID1/DAPK3/FZD10/PLEKHH2/TNNC1/SEMA5A/RYR2/TACR1/RAPGEF3/EDN1/PTGER4/CYFIP2/RAC3/ARHGAP44/AVIL/EPHA5/CARMIL2/STC1/ALOX15/WNT11/CCL26/ARHGDIB/SYNPO2/S1PR1/C15orf62/DLC1/PFN4/CCL21/CGNL1/SPTBN4/FRMD7/VIL1/RND1/ARHGAP6/ABI3/FES/CYRIA/CACNA1C/TMOD4/WNT4	45
BP	GO:0044706	multi-multicellular organism process	28/1370	213/18800	0.00173106	0.049813	0.0424413	ITGA5/RGS2/ADM/CITED2/NR2F2/FKBP4/STS/CLDN4/FOSL1/MAFF/PSG4/EPOR/TACR1/EDN1/HYAL3/PSG5/PTN/STC1/PSG9/ARHGDIB/P2RX1/CYP1A1/TLE6/PGF/MMP2/ACE2/ESR1/WNT4	28
BP	GO:0048638	regulation of developmental growth	39/1370	329/18800	0.00182813	0.0523312	0.0445869	CGA/RGS2/PLAC8/CITED2/SEMA3F/CDKN1A/CXCR4/SEMA4B/SEMA6A/EPHA7/SEMA5A/DUSP9/SEMA7A/DUSP10/PLCB1/EDN1/FGFR2/PIM1/GDF15/TBX2/NKD1/MFSD2A/SEMA6B/BCL11A/CAPN3/FGF9/SEMA3G/SPTBN4/TLL2/ACTN3/VIL1/IGF1/TRPV2/TP73/TBX20/SEMA5B/ARX/ERBB4/SLIT1	39
BP	GO:0051591	response to cAMP	15/1370	89/18800	0.00183751	0.0523312	0.0445869	AHR/PER1/FOSL1/PDE2A/PLAT/RAPGEF3/HSPA5/INHBB/VGF/STC1/AQP1/CNGA3/PFKFB1/GPD1/SLC8A1	15
BP	GO:0030178	negative regulation of Wnt signaling pathway	24/1370	174/18800	0.00187546	0.0528674	0.0450437	IGFBP4/EGR1/AXIN2/NOTUM/ALPK2/SOX13/LMBR1L/TLE4/GLI3/CXXC4/DKK1/IGFBP6/SNAI2/FZD4/RNF43/MESP1/NKD1/WNT11/DACT3/TLE6/FGF9/DACT1/FRZB/WIF1	24
BP	GO:0042098	T cell proliferation	27/1370	204/18800	0.00187548	0.0528674	0.0450437	TP53/CD55/CCND3/SOS1/TNFRSF21/RC3H1/LMBR1L/JAK2/TNFSF9/VSIR/GPNMB/LMO1/PELI1/DOCK2/ARMC5/EBI3/IL27RA/AGER/HLA-DMB/IL6/IGF1/LRRC32/TNFSF4/LGALS9B/LGALS9C/SLC11A1/WNT4	27
BP	GO:0007015	actin filament organization	50/1370	450/18800	0.00189049	0.05302	0.0451737	USH1C/LIMA1/ZBED3/CCN2/RHOBTB1/ARPIN/ID1/WIPF1/MICAL2/BCAR1/PLEKHH2/JAK2/SEMA5A/MYO5C/SORBS2/SORBS1/TACR1/RAPGEF3/PTGER4/CYFIP2/RAC3/AVIL/SPATC1L/CARMIL2/ALOX15/ACTC1/WNT11/CCL26/SYNPO2/ANG/MYO1A/S1PR1/C15orf62/DLC1/TLE6/PFN4/HMCN1/CCL21/CGNL1/MYO1G/SH3KBP1/SPTBN4/FRMD7/VIL1/RND1/ARHGAP6/CYRIA/ACTA1/TMOD4/WNT4	50
BP	GO:0035567	non-canonical Wnt signaling pathway	13/1370	72/18800	0.00191793	0.0533558	0.0454598	FZD10/DKK1/GPC4/FZD4/FZD7/FZD9/NKD1/WNT11/DACT1/PLEKHA4/SPEF1/FRZB/WNT4	13
BP	GO:0007160	cell-matrix adhesion	30/1370	235/18800	0.00192237	0.0533558	0.0454598	ITGA5/CCN2/NID2/SERPINE1/MAP4K4/EPB41L5/BCL6/SNED1/DAPK3/PRKCZ/HOXA7/SORBS1/TNXB/VTN/ITGAD/HOXD3/THSD1/EFEMP2/DLC1/CCL21/ITGB6/COL17A1/CD34/ACVRL1/ACTN3/ITGB3/ARHGAP6/ITGB7/CD36/WNT4	30
BP	GO:0070661	leukocyte proliferation	39/1370	330/18800	0.00193143	0.0533558	0.0454598	TP53/CD55/CCND3/CDKN1A/SOS1/AHR/BCL6/HELLS/TNFRSF21/KITLG/RC3H1/LMBR1L/JAK2/TNFSF9/VSIR/GPNMB/LMO1/VAV3/PELI1/TACR1/IL7R/DOCK2/ARMC5/EBI3/IL27RA/AGER/IL12A/KIT/CR2/HLA-DMB/IL6/IFNE/IGF1/LRRC32/TNFSF4/LGALS9B/LGALS9C/SLC11A1/WNT4	39
BP	GO:0048713	regulation of oligodendrocyte differentiation	9/1370	40/18800	0.00195949	0.0535949	0.0456636	TNFRSF21/CXCR4/ZNF488/DUSP10/PTN/ZNF365/DLX2/SLC45A3/TP73	9
BP	GO:1903524	positive regulation of blood circulation	9/1370	40/18800	0.00195949	0.0535949	0.0456636	RGS2/CCN2/ADM/SLC1A1/EDN2/RYR2/EDN1/ADM2/ACE2	9
BP	GO:0050804	modulation of chemical synaptic transmission	48/1370	429/18800	0.00199982	0.0540126	0.0460194	MCTP2/CACNB2/SLC7A11/AKAP12/PRKCZ/ADORA2B/JAK2/PPFIA3/RAB3A/SLC1A1/CACNA1B/STXBP5/PLK2/DKK1/CRTC1/HRH1/CPEB3/GPER1/ASIC1/PLAT/TACR1/PLCB1/EDN1/ARC/AKAP5/CCL2/SYNGR1/VGF/CPLX1/PTN/SNCG/CLSTN2/MAPK8IP2/DGKI/AGER/KIT/HAP1/P2RX1/CEL/CNIH2/SYT11/SLC24A1/CAMK2A/LRRTM2/CDH1/PRKCG/TMEM25/RASGRF1	48
BP	GO:0010817	regulation of hormone levels	54/1370	496/18800	0.00200196	0.0540126	0.0460194	CGA/PAPSS2/SOX4/ADM/EGR1/IRS1/ERO1A/NR1D1/TIPARP/GIPR/JAK2/CLOCK/CCN3/SLCO1C1/PCSK1/MAFA/CYP26B1/CRY2/GPER1/TACR1/EDN1/CACNA1H/AKR1C2/FZD4/INHBB/SDR16C5/VGF/CPLX1/FOXA1/LIPE/EPHA5/AKR1C1/AKR1B10/ALDH1A2/SPINK1/NR1H4/IL11/NKX3-1/CYP1A1/SLC7A8/CLTRN/IL6/SIRT4/ACE2/GCNT4/ALDH8A1/HCAR2/PTPRN2/BMP8A/RDH5/PCSK4/CYP26A1/ESR1/WNT4	54
BP	GO:0040013	negative regulation of locomotion	45/1370	396/18800	0.00200917	0.0540126	0.0460194	DUSP1/ARPIN/SERPINE1/CITED2/SEMA3F/NR2F2/ARID2/SEMA4B/C5/CCN3/SEMA6A/SEMA5A/SEMA7A/HOXA7/DUSP10/PLCB1/KRT16/PTGER4/CCL2/NKX2-1/DCN/MMP28/MAPK15/STC1/SRGAP3/WNT11/SEMA6B/IL27RA/PLXNB3/ARHGDIB/DLC1/CCL21/DACH1/SULF1/SEMA3G/CHRD/ACVRL1/DLL4/SEMA5B/CDH1/EMILIN2/ELANE/SLIT1/SLAMF8/WNT4	45
BP	GO:0044703	multi-organism reproductive process	27/1370	205/18800	0.00201386	0.0540126	0.0460194	ITGA5/RGS2/ADM/CITED2/NR2F2/FKBP4/STS/CLDN4/FOSL1/MAFF/PSG4/EPOR/TACR1/EDN1/PSG5/PTN/STC1/PSG9/ARHGDIB/P2RX1/CYP1A1/TLE6/PGF/MMP2/ACE2/ESR1/WNT4	27
BP	GO:0051056	regulation of small GTPase mediated signal transduction	36/1370	299/18800	0.00205459	0.0541291	0.0461187	MAP4K4/ARHGAP29/SOS1/BCL6/FAM13B/FAM13A/ARHGEF28/MCF2L/KITLG/ARHGAP26/VAV3/CHN1/ARHGAP20/KALRN/DOCK2/EPS8L3/ARHGAP44/PLEKHG5/ARFGEF3/PLEKHG4B/SPRY4/SRGAP3/TIAM2/ARHGDIB/DLC1/FGD3/GPR55/RASGEF1A/CGNL1/FRMD7/PLEKHG6/IGF1/FBP1/ARHGAP6/GPR20/RASGRF1	36
BP	GO:0021895	cerebral cortex neuron differentiation	7/1370	26/18800	0.00206249	0.0541291	0.0461187	C21orf91/RAC3/DLX2/LHX6/TOX/ARX/CHD5	7
BP	GO:0060740	prostate gland epithelium morphogenesis	7/1370	26/18800	0.00206249	0.0541291	0.0461187	FGFR2/FOXA1/NKX3-1/MMP2/TP63/SULF1/ESR1	7
BP	GO:0050764	regulation of phagocytosis	16/1370	99/18800	0.00206518	0.0541291	0.0461187	GATA2/LYAR/CCL2/DOCK2/MFGE8/IL2RG/ALOX15/SIRPA/C3/PRTN3/SYT11/IL2RB/DYSF/PRKCG/SLC11A1/CD36	16
BP	GO:0009648	photoperiodism	8/1370	33/18800	0.00208805	0.0541291	0.0461187	TP53/FBXL3/PER1/CLOCK/CRTC1/CRY2/ID2/FBXL22	8
BP	GO:0048566	embryonic digestive tract development	8/1370	33/18800	0.00208805	0.0541291	0.0461187	GLI3/FGFR2/STRA6/ALDH1A2/ID2/FGF9/RARB/TCF21	8
BP	GO:1902656	calcium ion import into cytosol	8/1370	33/18800	0.00208805	0.0541291	0.0461187	CACNA1B/NALF1/P2RX1/TRPV2/SLC24A1/CACNA1C/CALCR/SLC8A1	8
BP	GO:0099177	regulation of trans-synaptic signaling	48/1370	430/18800	0.00209658	0.0541291	0.0461187	MCTP2/CACNB2/SLC7A11/AKAP12/PRKCZ/ADORA2B/JAK2/PPFIA3/RAB3A/SLC1A1/CACNA1B/STXBP5/PLK2/DKK1/CRTC1/HRH1/CPEB3/GPER1/ASIC1/PLAT/TACR1/PLCB1/EDN1/ARC/AKAP5/CCL2/SYNGR1/VGF/CPLX1/PTN/SNCG/CLSTN2/MAPK8IP2/DGKI/AGER/KIT/HAP1/P2RX1/CEL/CNIH2/SYT11/SLC24A1/CAMK2A/LRRTM2/CDH1/PRKCG/TMEM25/RASGRF1	48
BP	GO:0098742	cell-cell adhesion via plasma-membrane adhesion molecules	34/1370	279/18800	0.00220642	0.0565928	0.0482178	ITGA5/DSC2/ICAM1/CLDN4/DSC3/IL1RAP/GPC4/PCDH1/MPZL2/MDGA1/PSG5/CLDN15/PCDHB14/AMIGO3/TENM2/CLDN2/CLSTN2/PCDHB13/CDH3/CDH17/PLXNB3/CDHR4/HMCN1/PCDHB15/IGFN1/PCDHB12/CLDN23/MPZ/CDH1/PCDH12/CDH15/PCDHB11/NECTIN4/PCDHGB3	34
BP	GO:1902903	regulation of supramolecular fiber organization	43/1370	376/18800	0.0022125	0.0565928	0.0482178	LIMA1/HSPA8/HSPA1A/HSPA1B/CCN2/ARPIN/ID1/FKBP4/DAPK3/PLEKHH2/LDLR/SEMA5A/CRYAB/TACR1/RAPGEF3/EDN1/TNXB/PTGER4/CYFIP2/AVIL/CARMIL2/ALOX15/WNT11/CCL26/MAP6D1/TRIM54/SYNPO2/S1PR1/EFEMP2/C15orf62/DLC1/PFN4/CCL21/CGNL1/SPTBN4/FRMD7/VIL1/ARHGAP6/SPEF1/FES/CYRIA/TMOD4/WNT4	43
BP	GO:0033674	positive regulation of kinase activity	52/1370	476/18800	0.00223189	0.0568257	0.0484162	GPRC5A/EGR1/IRS1/MAP2K3/CCN1/CCND3/CDKN1A/AXIN2/VLDLR/EPHA2/FZD10/NAB2/KITLG/PRKCZ/JAK2/EPHA7/SLC1A1/DKK1/SLC27A1/MMD/VAV3/PRKD1/EDN1/HBEGF/FGFR2/FZD4/ACSL1/CAB39L/GPRC5B/CEMIP/EPHA5/SPATC1L/STOX1/WNT11/AGER/KIT/EGF/ANG/DOK7/ADAM8/CCL21/SOCS1/LAT/AFAP1L2/CDK5R2/IGF1/PFKFB1/ITGB3/TNFSF15/ERBB4/ELANE/SLC11A1	52
BP	GO:0006766	vitamin metabolic process	17/1370	109/18800	0.00225602	0.0569155	0.0484927	FOLR1/DHFR/SLC2A3/MMAB/HLCS/ALDH1L2/SNAI1/CYP26B1/SNAI2/ACP3/PLTP/ALDH1A2/SLC52A3/CYP1A1/CYP4F12/CYP26A1/TTPA	17
BP	GO:0032526	response to retinoic acid	17/1370	109/18800	0.00225602	0.0569155	0.0484927	WNT7B/FZD10/GJB3/DKK1/CYP26B1/FGFR2/FZD4/STRA6/CDKN2D/FZD7/TBX2/AQP1/ALDH1A2/WNT11/HOXA2/MMP2/CYP26A1	17
BP	GO:0070509	calcium ion import	15/1370	91/18800	0.00230363	0.0578526	0.0492911	CACNB2/CACNA1B/CACNA1H/NALF1/CCL2/CACNA1G/STC1/SPINK1/P2RX1/EGF/TRPV2/SLC24A1/CACNA1C/CALCR/SLC8A1	15
BP	GO:0120254	olefinic compound metabolic process	22/1370	157/18800	0.00232221	0.0579835	0.0494026	FADS1/ADM/EGR1/FADS2/FAAH2/CACNA1H/AKR1C2/SDR16C5/LIPE/ALOX15/AKR1C1/AKR1B10/ALDH1A2/ALOXE3/CYP1A1/DHRS4L1/ALDH8A1/RDH5/CYP4F12/GSTM2/CYP2E1/WNT4	22
BP	GO:0016322	neuron remodeling	5/1370	14/18800	0.00233982	0.0579835	0.0494026	NTN4/C3/BCL11A/SCARF1/RND1	5
BP	GO:0072001	renal system development	37/1370	312/18800	0.00234033	0.0579835	0.0494026	NOTCH3/SOX4/ID3/EGR1/COL4A4/HELLS/KIF26B/WNT7B/HAS2/JMJD6/TIPARP/COL4A3/WFS1/GCNT3/EPHA7/GLI3/CYP26B1/ADAMTS6/FGFR2/STRA6/OSR2/ALDH1A2/WNT11/NKX3-1/SERPINB7/POU3F3/SULF1/WNK4/RARB/CD34/TCF21/GCNT4/TP73/ERBB4/GDF6/CYP26A1/WNT4	37
BP	GO:0022409	positive regulation of cell-cell adhesion	35/1370	291/18800	0.00239191	0.0589968	0.050266	HSPH1/SOX4/CITED2/ST3GAL4/CD55/GCNT2/BCL6/SOX13/KIF26B/HAS2/DENND6A/FCHO1/PRKCZ/JAK2/TNFSF9/GLI3/VSIR/IL7R/DUSP10/CCL2/FOXA1/EBI3/IL27RA/AGER/IL12A/SIRPA/ADAM8/HLA-DMB/CCL21/SOCS1/IL6/IGF1/TNFSF4/EMILIN2/ELANE	35
BP	GO:0051928	positive regulation of calcium ion transport	18/1370	119/18800	0.00241097	0.0592027	0.0504414	MYLK/BAK1/CACNB2/WFS1/RYR2/GPER1/HSPA2/CCL2/CEMIP/STC1/HAP1/P2RX1/CAPN3/TRPV2/CAMK2A/CALCR/GSTM2/TRPC3	18
BP	GO:2000027	regulation of animal organ morphogenesis	19/1370	129/18800	0.0025323	0.0614655	0.0523694	CITED2/NTN4/DKK1/GPC4/SNAI2/EDN1/PAX9/MSX1/FZD7/MESP1/STOX1/NKD1/WNT11/SULF1/DACT1/CD34/PLEKHA4/SPEF1/WNT4	19
BP	GO:0031099	regeneration	25/1370	188/18800	0.0025373	0.0614655	0.0523694	FOLR1/DHFR/ADM/JUN/RTN4RL2/CDKN1A/BAK1/JAK2/CCN3/GLI3/LGR6/DUSP10/FZD7/PTN/FZD9/CAPN3/PGF/MMP2/IL6/SCARF1/TM4SF4/IGF1/PFKFB1/ERBB4/TXK	25
BP	GO:0001936	regulation of endothelial cell proliferation	24/1370	178/18800	0.00254639	0.0614655	0.0523694	ECM1/NR2F2/JUN/GATA2/COL4A3/FGFBP1/SEMA5A/PRKD2/PRKD1/CCL2/PIK3CD/ATOH8/ALDH1A2/CCL26/PLXNB3/IL12A/EGF/ANG/PGF/SULF1/SCG2/ACVRL1/ITGB3/DLL4	24
BP	GO:0048477	oogenesis	16/1370	101/18800	0.00254782	0.0614655	0.0523694	PDE3A/PAQR5/AMH/BRCA2/EDN1/PLD6/INHBB/PTN/NPR2/ZGLP1/ANG/DMC1/RPS6KA2/DMRT1/IGF1/WNT4	16
BP	GO:0048536	spleen development	8/1370	34/18800	0.00255875	0.0614655	0.0523694	NFKB2/CITED2/RC3H1/NKX3-2/CDH17/TCF21/HOXB4/PITX2	8
BP	GO:0001556	oocyte maturation	7/1370	27/18800	0.00261153	0.0621927	0.0529889	PDE3A/BRCA2/EDN1/NPR2/ANG/DMC1/RPS6KA2	7
BP	GO:0071425	hematopoietic stem cell proliferation	7/1370	27/18800	0.00261153	0.0621927	0.0529889	ATXN1L/KITLG/MECOM/ETV6/PIM1/YJEFN3/CD34	7
BP	GO:0042476	odontogenesis	19/1370	130/18800	0.00276813	0.0656393	0.0559255	ID3/ADM/SERPINE1/AXIN2/ADAMTS5/GLI3/EDN1/FGFR2/PAX9/MSX1/OSR2/AQP1/DLX2/TP63/DLX3/ITGB6/CD34/CCDC154/PITX2	19
BP	GO:0021536	diencephalon development	13/1370	75/18800	0.00279614	0.06602	0.0562499	GATA2/SEMA5A/PCSK1/NKX2-1/INHBB/ALDH1A2/HAP1/HESX1/GBX2/CDH1/ARX/PITX2/WNT4	13
BP	GO:0019933	cAMP-mediated signaling	10/1370	50/18800	0.0028606	0.0672545	0.0573017	ADM/PDE3B/PDE3A/PDE7B/AHR/GIPR/PDE2A/GPR3/RAPGEF3/EPHA5	10
BP	GO:0043270	positive regulation of ion transport	33/1370	273/18800	0.00289018	0.0676621	0.057649	PTGES/MYLK/GLRX/BAK1/SLC6A9/CACNB2/WFS1/RNF207/RYR2/GPER1/HSPA2/EDN1/ARC/CCL2/NOS1AP/CEMIP/STC1/LRRC55/PDZK1/SCN1B/HAP1/P2RX1/CAPN3/CLTRN/WNK4/PRSS8/ACE2/TRPV2/CAMK2A/CALCR/GSTM2/KCNE5/TRPC3	33
BP	GO:0009266	response to temperature stimulus	24/1370	180/18800	0.00295187	0.0686959	0.0585298	HSPA1A/HSPA1B/PLAC8/ADM/ERO1A/CHORDC1/IER5/CIRBP/SCARA5/CXCR4/DNAJB4/SLC27A1/HSPA2/TACR1/DRGX/VGF/UCP3/ZNF516/HSPA6/ASIC3/SLC52A3/CD34/IGF1/TRPV2	24
BP	GO:0031214	biomineral tissue development	23/1370	170/18800	0.00295921	0.0686959	0.0585298	FBN2/ECM1/CCN1/AXIN2/NOTUM/TENT5A/ISG15/PHOSPHO1/FGFR2/PTN/OSR2/ALOX15/FZD9/WNT11/MGP/S1PR1/ITGB6/ACTN3/IGF1/CCDC154/SLC8A1/WNT4/CLEC3B	23
BP	GO:1902475	L-alpha-amino acid transmembrane transport	12/1370	67/18800	0.00302568	0.0699452	0.0595942	RGS2/SLC7A2/SLC1A4/SLC25A22/SLC6A9/SLC7A11/SLC1A1/SLC17A7/SLC7A8/CLTRN/ACE2/SLC7A7	12
BP	GO:0060562	epithelial tube morphogenesis	38/1370	328/18800	0.00309518	0.0709512	0.0604513	FOLR1/SOX4/ADM/CITED2/MICAL2/LAMA1/KIF26B/EPHA2/CXCR4/EPHA7/GLI3/PRKD2/RNF207/SETDB2/RYR2/EDN1/FGFR2/NKX2-1/PIK3CD/FOXA1/TBX2/FOXN4/MESP1/STOX1/WNT11/NKX3-1/EGF/DLC1/WNK4/HESX1/GBX2/ACVRL1/TCF21/DLL4/TBX20/SPINT1/ESR1/WNT4	38
BP	GO:0044241	lipid digestion	6/1370	21/18800	0.00309984	0.0709512	0.0604513	LIMA1/LDLR/AKR1C1/CEL/ARX/CD36	6
BP	GO:0070252	actin-mediated cell contraction	16/1370	103/18800	0.00312057	0.0709512	0.0604513	DSC2/EPB41L5/KCND3/CACNB2/TNNC1/RNF207/RYR2/NOS1AP/MYH8/CACNA1G/STC1/ACTC1/SCN1B/VIL1/CACNA1C/KCNE5	16
BP	GO:0110149	regulation of biomineralization	16/1370	103/18800	0.00312057	0.0709512	0.0604513	FBN2/ECM1/CCN1/NOTUM/TENT5A/ISG15/PHOSPHO1/FBLN7/PTN/OSR2/FZD9/MGP/S1PR1/ACTN3/SLC8A1/WNT4	16
BP	GO:0006024	glycosaminoglycan biosynthetic process	13/1370	76/18800	0.00315304	0.0713957	0.0608301	DSEL/B4GALT4/ST3GAL4/GCNT2/HAS2/CHPF/B3GNT3/CHST7/CHST11/CEMIP/EGF/CHSY3/B3GNT7	13
BP	GO:0060512	prostate gland morphogenesis	7/1370	28/18800	0.00326618	0.0736557	0.0627556	FGFR2/FOXA1/NKX3-1/MMP2/TP63/SULF1/ESR1	7
BP	GO:1901342	regulation of vasculature development	40/1370	351/18800	0.00328462	0.0737705	0.0628533	ITGA5/HK2/ECM1/ADM/SERPINE1/PDE3B/ID1/GATA2/EPHA2/COL4A3/CXCR4/C5/SEMA6A/SEMA5A/PRKD2/PLK2/GPNMB/ANGPTL4/KLF2/GAB1/PRKD1/RAPGEF3/CYBB/DCN/PIK3CD/YJEFN3/AQP1/ADM2/TERT/C3/PGF/SULF1/IL6/CD34/ACVRL1/ENPP2/HSPB6/EMILIN2/CCBE1/WNT4	40
BP	GO:0006775	fat-soluble vitamin metabolic process	9/1370	43/18800	0.00331864	0.0739335	0.0629923	SNAI1/CYP26B1/SNAI2/PLTP/ALDH1A2/CYP1A1/CYP4F12/CYP26A1/TTPA	9
BP	GO:0016266	O-glycan processing	9/1370	43/18800	0.00331864	0.0739335	0.0629923	ST3GAL4/GCNT3/B3GNT3/GALNT3/ST6GALNAC2/GALNT13/GCNT4/GALNT9/B3GNT7	9
BP	GO:0051091	positive regulation of DNA-binding transcription factor activity	32/1370	265/18800	0.00336723	0.0747146	0.0636577	HSPA1A/HSPA1B/CEBPG/HDAC4/FOSL1/PRKCZ/JAK2/CLOCK/IL1RAP/PRKD2/AMH/CRTC1/TRIML2/PRKD1/EDN1/RIPK4/FZD4/PPP2R5B/RHEBL1/FOXA1/EPHA5/AGER/KIT/NKX3-1/ADAM8/CAPN3/IL6/FANK1/LPAR5/CAMK2A/CD36/ESR1	32
BP	GO:0007219	Notch signaling pathway	24/1370	182/18800	0.00341058	0.075326	0.0641787	NOTCH3/GATA2/BCL6/SNAI1/CCN3/SORBS2/MFNG/CHAC1/SNAI2/DTX2/NEURL1B/NOTCH2NLA/DLK2/YJEFN3/FOXA1/TBX2/MESP1/NR1H4/HOXD3/DLX2/KIT/MESP2/TP63/DLL4	24
BP	GO:0043010	camera-type eye development	38/1370	330/18800	0.00343362	0.075326	0.0641787	FBN2/EFEMP1/USH1C/CITED2/JUN/LAMA1/SOS1/BCAR3/WNT7B/BAK1/JMJD6/EPHA2/SLC7A11/COL8A1/SLC1A1/SKIL/GLI3/CRYAB/FZD4/STRA6/TBX2/OSR2/FOXN4/BIRC7/ALDH1A2/MFSD2A/PRSS56/DLX2/CYP1A1/SLC17A7/CRYGS/IGFN1/HESX1/ACVRL1/DLL4/NRL/PITX2/CACNA1C	38
BP	GO:0002720	positive regulation of cytokine production involved in immune response	12/1370	68/18800	0.00343568	0.075326	0.0641787	HK1/CD55/PRKCZ/SEMA7A/ARID5A/GPRC5B/KIT/IL6/TNFSF4/RAET1G/CD226/CD36	12
BP	GO:0032956	regulation of actin cytoskeleton organization	40/1370	352/18800	0.00345264	0.0753571	0.0642052	LIMA1/CCN2/RHOBTB1/ARPIN/ID1/DAPK3/FZD10/PLEKHH2/SEMA5A/TACR1/RAPGEF3/EDN1/PTGER4/CYFIP2/RAC3/ARHGAP44/AVIL/EPHA5/CARMIL2/ALOX15/WNT11/CCL26/ARHGDIB/SYNPO2/S1PR1/C15orf62/DLC1/PFN4/CCL21/CGNL1/SPTBN4/FRMD7/VIL1/RND1/ARHGAP6/ABI3/FES/CYRIA/TMOD4/WNT4	40
BP	GO:0022612	gland morphogenesis	18/1370	123/18800	0.00347802	0.0753571	0.0642052	LAMA1/NTN4/EPHA2/LIMS2/GLI3/NFIB/SNAI2/FGFR2/FOXA1/PTN/TBX2/NKX3-1/MMP2/TP63/SULF1/IL6/ESR1/WNT4	18
BP	GO:0042471	ear morphogenesis	18/1370	123/18800	0.00347802	0.0753571	0.0642052	USH1C/GATA2/EDN1/FGFR2/HOXA1/MAFB/MSX1/NKX3-2/TBX2/OSR2/STOX1/HOXA2/FGF9/HESX1/GBX2/CHRNA10/MYO3B/FRZB	18
BP	GO:0033627	cell adhesion mediated by integrin	14/1370	86/18800	0.00357113	0.0770723	0.0656666	ITGA5/SERPINE1/PDE3B/ICAM1/EPHA2/CCN3/SNAI2/RAC3/VTN/ITGAD/CCL21/ITGB6/ITGB3/ITGB7	14
BP	GO:0009100	glycoprotein metabolic process	43/1370	386/18800	0.0036007	0.077408	0.0659526	DSEL/SOAT1/B4GALT4/EXTL3/ST3GAL4/GCNT2/MOGS/GFPT2/CHPF/GCNT3/ST3GAL5/POFUT2/PHLDA1/TET2/B3GNT3/GALNT3/FBXO2/B4GALT6/FBXO44/PLCB1/CHST7/HBEGF/ALG5/FBXO6/CHST11/B3GALT9/DCN/FBXO27/ST6GALNAC2/GALNT13/CCL21/SULF1/GALNT16/ADAMTS7/B3GALT4/B3GALT1/IGF1/GCNT4/GALNT9/GAL3ST4/MMP24-AS1-EDEM2/CHSY3/B3GNT7	43
BP	GO:0048659	smooth muscle cell proliferation	23/1370	173/18800	0.00369559	0.07914	0.0674282	NOTCH3/JUN/CDKN1A/JAK2/CCN3/GPER1/TACR1/EDN1/HBEGF/FGFR2/VIPR2/ID2/IL12A/TERT/ANG/S1PR1/EFEMP2/FGF9/MMP2/IL6/ACE2/IGF1/ELANE	23
BP	GO:0042692	muscle cell differentiation	43/1370	387/18800	0.00377373	0.0805014	0.0685882	RGS2/EHD2/ADM/HDAC4/ALPK2/CCN3/ADAMTS5/SORBS2/DKK1/CYP26B1/GPER1/PGM5/EDN1/CACNA1H/FGFR2/GDF15/MSX1/SYPL2/FZD7/OLFM2/TBX2/MESP1/ALPK3/ACTC1/ID2/ANKRD1/MAMSTR/KIT/EFEMP2/RORA/CAPN3/FGF9/LDB3/RARB/ACTN3/IGF1/MYEF2/DYSF/SLC8A1/ACTA1/TMOD4/KLHL41/WNT4	43
BP	GO:0060284	regulation of cell development	53/1370	500/18800	0.0038286	0.0811447	0.0691363	CUX1/ID1/TP53/SEMA3F/PDE3A/AXIN2/HAS2/NR1D1/LIMS2/CXCR4/SEMA4B/CUL7/CLOCK/LDLR/SEMA6A/EPHA7/SKIL/SEMA5A/GLI3/SEMA7A/ZNF488/GPER1/DUSP10/PLCB1/RAC3/PTN/ZNF365/SPRY4/PRTG/SEMA6B/ID2/TIAM2/NPR2/PLXNB3/DLX2/KIT/HAP1/BCL11A/IL6/SEMA3G/PAEP/ACTN3/IGF1/TRPV2/DLL4/TP73/SEMA5B/FRZB/SLIT1/SLAMF8/LTA/SPINT1/TTPA	53
BP	GO:0070169	positive regulation of biomineral tissue development	10/1370	52/18800	0.00385961	0.0811447	0.0691363	FBN2/CCN1/TENT5A/ISG15/PTN/OSR2/FZD9/ACTN3/SLC8A1/WNT4	10
BP	GO:0030517	negative regulation of axon extension	9/1370	44/18800	0.00390741	0.0811447	0.0691363	SEMA3F/SEMA4B/SEMA6A/SEMA5A/SEMA7A/SEMA6B/SEMA3G/SEMA5B/SLIT1	9
BP	GO:0048286	lung alveolus development	9/1370	44/18800	0.00390741	0.0811447	0.0691363	ERRFI1/ATXN1L/SLC7A11/EDN2/FGFR2/STRA6/FOXA1/ITGB6/TCF21	9
BP	GO:0030595	leukocyte chemotaxis	29/1370	236/18800	0.00396387	0.0811447	0.0691363	DUSP1/SERPINE1/MTUS1/CXCR4/C5/CCN3/ADGRE2/EDN2/IL17RA/VAV3/HRH1/EDN1/CCL2/PIK3CD/S100A14/MMP28/PTN/PRSS56/CCL26/IL12A/KIT/S1PR1/ADAM8/PGF/CCL21/IL6/SCG2/IL16/SLAMF8	29
BP	GO:0010634	positive regulation of epithelial cell migration	23/1370	174/18800	0.00397282	0.0811447	0.0691363	MAP4K4/MAP2K3/JUN/GATA2/EPB41L5/HAS2/BCAR1/FGFBP1/SEMA5A/PRKD2/PLK2/PRKD1/TACR1/EDN1/HBEGF/PIK3CD/ATOH8/EGF/ENPP2/VIL1/ITGB3/CCBE1/SRPX2	23
BP	GO:0055017	cardiac muscle tissue growth	14/1370	87/18800	0.0039774	0.0811447	0.0691363	RGS2/CITED2/ARID2/SORBS2/EDN1/FGFR2/PIM1/TBX2/S1PR1/FGF9/IGF1/TP73/TBX20/ERBB4	14
BP	GO:0007530	sex determination	6/1370	22/18800	0.00400295	0.0811447	0.0691363	CITED2/AMH/FGF9/DMRT1/TCF21/WNT4	6
BP	GO:0031065	positive regulation of histone deacetylation	6/1370	22/18800	0.00400295	0.0811447	0.0691363	TP53/JDP2/BCL6/PRKD2/PRKD1/SDR16C5	6
BP	GO:0060713	labyrinthine layer morphogenesis	6/1370	22/18800	0.00400295	0.0811447	0.0691363	ADM/CCN1/WNT7B/FGFR2/GJB5/SPINT1	6
BP	GO:2000310	regulation of NMDA receptor activity	6/1370	22/18800	0.00400295	0.0811447	0.0691363	DAPK1/SLC6A9/CCL2/MAPK8IP2/CNIH2/RASGRF1	6
BP	GO:1903037	regulation of leukocyte cell-cell adhesion	39/1370	344/18800	0.00400473	0.0811447	0.0691363	HSPH1/SOX4/ST3GAL4/CD55/BCL6/SOX13/HAS2/TNFRSF21/ZC3H8/RC3H1/FCHO1/PRKCZ/JAK2/TNFSF9/GLI3/PAG1/VSIR/GPNMB/PELI1/IL7R/DUSP10/CCL2/EBI3/IL27RA/AGER/IL12A/SIRPA/ADAM8/HLA-DMB/CCL21/SOCS1/IL6/IGF1/LRRC32/TNFSF4/LGALS9B/LGALS9C/TIGIT/ELANE	39
BP	GO:0010575	positive regulation of vascular endothelial growth factor production	7/1370	29/18800	0.00403888	0.0811447	0.0691363	C5/ADORA2B/C3/RORA/SULF1/IL6/CCBE1	7
BP	GO:0021602	cranial nerve morphogenesis	7/1370	29/18800	0.00403888	0.0811447	0.0691363	CITED2/SEMA3F/GLI3/ATP8B1/HOXA3/HOXA1/MAFB	7
BP	GO:0042759	long-chain fatty acid biosynthetic process	7/1370	29/18800	0.00403888	0.0811447	0.0691363	FADS1/GSTM4/ALOX15/ALOXE3/CYP1A1/GSTM2/CYP2E1	7
BP	GO:0043153	entrainment of circadian clock by photoperiod	7/1370	29/18800	0.00403888	0.0811447	0.0691363	TP53/FBXL3/PER1/CRTC1/CRY2/ID2/FBXL22	7
BP	GO:0021892	cerebral cortex GABAergic interneuron differentiation	4/1370	10/18800	0.00412722	0.0814389	0.069387	RAC3/DLX2/LHX6/ARX	4
BP	GO:0035524	proline transmembrane transport	4/1370	10/18800	0.00412722	0.0814389	0.069387	SLC1A4/SLC7A8/CLTRN/ACE2	4
BP	GO:0048755	branching morphogenesis of a nerve	4/1370	10/18800	0.00412722	0.0814389	0.069387	EPHA7/FGFR2/DLX2/BCL11A	4
BP	GO:0060742	epithelial cell differentiation involved in prostate gland development	4/1370	10/18800	0.00412722	0.0814389	0.069387	FGFR2/FOXA1/TP63/PSAPL1	4
BP	GO:0071313	cellular response to caffeine	4/1370	10/18800	0.00412722	0.0814389	0.069387	RYR2/RYR3/GSTM2/SLC8A1	4
BP	GO:1901652	response to peptide	52/1370	491/18800	0.00422266	0.0830256	0.0707388	ERRFI1/ZBED3/CCN2/ADM/EGR1/IRS1/SIK2/PDE3B/ID1/TP53/PDK4/CCND3/ICAM1/BCAR3/BCAR1/SESN2/NCOA5/SESN3/PRKCZ/JAK2/PID1/CACNA1B/MEAK7/SLC27A1/PCSK1/SLC2A4/KLF2/CRY2/GAB1/SORBS1/GPER1/PLAT/PLCB1/EDN1/CYBB/PTPRE/GDF15/INHBB/VGF/UCP3/CPEB1/SPINK1/NR1H4/AGER/MMP2/SOCS1/IGF1/PFKFB1/FBP1/CAMK2A/CALCR/CD36	52
BP	GO:0046890	regulation of lipid biosynthetic process	23/1370	175/18800	0.00426724	0.0836046	0.0712321	CGA/ADM/EGR1/CCN1/PDK4/ZBTB20/NR1D1/SNAI1/LDLR/MLXIPL/SLC27A1/SORBS1/GPER1/SNAI2/HSD17B13/ARMC5/AVIL/MFSD2A/NR1H4/C3/SLC45A3/SIRT4/WNT4	23
BP	GO:0051961	negative regulation of nervous system development	20/1370	145/18800	0.00429533	0.0838576	0.0714477	ID1/TP53/SEMA3F/NR1D1/SEMA4B/LDLR/SEMA6A/EPHA7/SEMA5A/SEMA7A/DKK1/DUSP10/PTN/PRTG/SEMA6B/DLX2/IL6/SEMA3G/SEMA5B/SLIT1	20
BP	GO:0007599	hemostasis	28/1370	227/18800	0.00434984	0.0846228	0.0720997	PAPSS2/SERPINE1/ZNF385A/ST3GAL4/PROCR/SLC7A11/JAK2/UBASH3B/VAV3/PLAT/EDN1/PEAR1/VTN/TSPAN8/NFE2/PRSS56/DGKI/P2RX1/IL6/VWF/CD34/ITGB3/EMILIN2/SCUBE1/TPH1/TXK/CD36/SERPINC1	28
BP	GO:0032868	response to insulin	31/1370	259/18800	0.00440285	0.0848727	0.0723126	ERRFI1/ZBED3/ADM/EGR1/IRS1/SIK2/PDE3B/PDK4/CCND3/BCAR3/BCAR1/SESN2/NCOA5/SESN3/PRKCZ/PID1/MEAK7/SLC27A1/SLC2A4/CRY2/GAB1/SORBS1/PTPRE/INHBB/VGF/UCP3/CPEB1/NR1H4/SOCS1/PFKFB1/FBP1	31
BP	GO:1903510	mucopolysaccharide metabolic process	14/1370	88/18800	0.00442042	0.0848727	0.0723126	DSEL/B4GALT4/ST3GAL4/HAS2/CHPF/B3GNT3/CHST7/HYAL3/CHST11/DCN/CEMIP/EGF/CHSY3/B3GNT7	14
BP	GO:0070371	ERK1 and ERK2 cascade	38/1370	335/18800	0.00442109	0.0848727	0.0723126	ERRFI1/CCN2/CCN1/JUN/GCNT2/ICAM1/EPHA2/AKAP12/PRKCZ/DUSP5/SEMA6A/EPHA7/PSCA/DUSP9/PRKD2/SEMA7A/GPNMB/GPER1/DUSP10/EDN1/PTGER4/FGFR2/CCL2/ALOX15/SPRY4/CCL26/AGER/SIRPA/EGF/GPR55/CCL21/HESX1/CHRNA10/ACE2/IGF1/ERBB4/CALCR/CD36	38
BP	GO:0043090	amino acid import	10/1370	53/18800	0.0044531	0.0848727	0.0723126	RGS2/SLC7A2/SLC1A4/SLC6A9/SLC7A11/SLC1A1/SLC22A4/SLC7A8/CLTRN/ACE2	10
BP	GO:0072132	mesenchyme morphogenesis	10/1370	53/18800	0.0044531	0.0848727	0.0723126	MDM4/SNAI1/SNAI2/MSX1/TBX2/ACTC1/WNT11/ACVRL1/TBX20/ACTA1	10
BP	GO:0003230	cardiac atrium development	8/1370	37/18800	0.00447937	0.0848727	0.0723126	SOX4/MDM4/CCN1/SOS1/MESP1/WNT11/DLL4/TBX20	8
BP	GO:0055023	positive regulation of cardiac muscle tissue growth	8/1370	37/18800	0.00447937	0.0848727	0.0723126	EDN1/FGFR2/PIM1/TBX2/FGF9/IGF1/TBX20/ERBB4	8
BP	GO:0051447	negative regulation of meiotic cell cycle	5/1370	16/18800	0.0045163	0.0848727	0.0723126	DUSP1/FBXO43/NPR2/RPS6KA2/DMRT1	5
BP	GO:0070242	thymocyte apoptotic process	5/1370	16/18800	0.0045163	0.0848727	0.0723126	TP53/BAK1/ZC3H8/GLI3/ADAM8	5
BP	GO:2000095	regulation of Wnt signaling pathway, planar cell polarity pathway	5/1370	16/18800	0.0045163	0.0848727	0.0723126	DKK1/NKD1/DACT1/PLEKHA4/SPEF1	5
BP	GO:0007229	integrin-mediated signaling pathway	16/1370	107/18800	0.00458618	0.0858937	0.0731825	ITGA5/CCN2/BCAR1/LIMS2/SEMA7A/VAV3/ISG15/PRKD1/PTN/CDH17/ITGAD/ITGB6/LAT/ITGB3/ITGB7/TXK	16
BP	GO:0008643	carbohydrate transport	21/1370	156/18800	0.00465272	0.0868455	0.0739934	HK2/IRS1/SLC2A3/SESN2/SLC17A5/PID1/SLC35A2/SLC27A1/SLC2A4/SORBS1/EDN1/AQP1/MFSD2A/TERT/C3/SLC45A3/SLC2A5/VIL1/SLC5A10/IGF1/SLC2A14	21
BP	GO:0032609	interferon-gamma production	17/1370	117/18800	0.00477916	0.0886069	0.0754941	CEBPG/JAK2/VSIR/ISG15/ARID5A/NR1H4/EBI3/IL27RA/IL12A/SIRPA/TNFSF4/LGALS9B/CD226/LGALS9C/LTA/SLC11A1/TXK	17
BP	GO:0032649	regulation of interferon-gamma production	17/1370	117/18800	0.00477916	0.0886069	0.0754941	CEBPG/JAK2/VSIR/ISG15/ARID5A/NR1H4/EBI3/IL27RA/IL12A/SIRPA/TNFSF4/LGALS9B/CD226/LGALS9C/LTA/SLC11A1/TXK	17
BP	GO:0071692	protein localization to extracellular region	40/1370	359/18800	0.00484812	0.0892378	0.0760317	FBN2/SOX4/IRS1/NR1D1/GIPR/JAK2/CLOCK/CCN3/RAB3A/ARL4D/RHBDF1/STXBP5/PCSK1/MAFA/GPER1/INHBB/VGF/STXBP5L/OLFM2/CPLX1/SNCG/EPHA5/FRMD4A/NR1H4/ANKRD1/CTAGE4/IL12A/ANG/ADAM8/CTAGE6/CLTRN/IL6/SCG2/SIRT4/CD33/IGF1/HCAR2/PTPRN2/BMP8A/MTTP	40
BP	GO:0001558	regulation of cell growth	45/1370	415/18800	0.00486576	0.0892378	0.0760317	PAPPA2/RGS2/HSPA1A/IGFBP4/HSPA1B/KRT17/EXTL3/TP53/SEMA3F/CDKN1A/BCL6/BCAR1/SESN2/CXCR4/SEMA4B/CCN3/SEMA6A/EPHA7/SEMA5A/PRDM11/SEMA7A/IL17RB/CRYAB/OSGIN1/EDN1/HBEGF/MSX1/CDKN2D/EAF2/EPB41L3/WNT11/TMC8/MFSD2A/SEMA6B/DACT3/BCL11A/SEMA3G/MUC12/ACVRL1/IGF1/TRPV2/FBP1/SEMA5B/FRZB/SLIT1	45
BP	GO:0097581	lamellipodium organization	14/1370	89/18800	0.00490256	0.0892378	0.0760317	ARPIN/EPHA2/VAV3/AVIL/CARMIL2/ARHGEF6/PLXNB3/KIT/S1PR1/FRMD7/ENPP2/VIL1/SPEF1/ABI3	14
BP	GO:0048706	embryonic skeletal system development	18/1370	127/18800	0.00490984	0.0892378	0.0760317	GLI3/HOXA7/HOXA3/FGFR2/CHST11/HOXA1/HOXD4/NKX3-2/OSR2/WNT11/HOXD3/DLX2/HOXA2/FGF9/SULF1/HOXB4/ALX1/ALX4	18
BP	GO:0071356	cellular response to tumor necrosis factor	28/1370	229/18800	0.00491242	0.0892378	0.0760317	HSPA1A/HSPA1B/TP53/ZFP36/HAS2/TNFRSF21/PIAS3/NR1D1/AKAP12/JAK2/PID1/SLC2A4/KLF2/GPER1/EDN1/HYAL3/CCL2/BIRC7/GBP3/NR1H4/ANKRD1/CCL26/NKX3-1/ST18/RORA/CCL21/ADAMTS7/GPD1	28
BP	GO:0097529	myeloid leukocyte migration	28/1370	229/18800	0.00491242	0.0892378	0.0760317	DUSP1/SERPINE1/MTUS1/C5/CCN3/ADGRE2/EDN2/IL17RA/VAV3/HRH1/PLCB1/EDN1/PTGER4/CCL2/PIK3CD/S100A14/MMP28/CCL26/AGER/SIRPA/KIT/PRTN3/ADAM8/PGF/CCL21/IL6/SCG2/SLAMF8	28
BP	GO:0060325	face morphogenesis	7/1370	30/18800	0.0049424	0.0892378	0.0760317	TIPARP/DKK1/CSRNP1/STRA6/PAX9/MSX1/MMP2	7
BP	GO:0061037	negative regulation of cartilage development	7/1370	30/18800	0.0049424	0.0892378	0.0760317	EFEMP1/SNAI2/NKX3-2/WNT11/RARB/ADAMTS7/FRZB	7
BP	GO:0006023	aminoglycan biosynthetic process	13/1370	80/18800	0.00496932	0.0894316	0.0761969	DSEL/B4GALT4/ST3GAL4/GCNT2/HAS2/CHPF/B3GNT3/CHST7/CHST11/CEMIP/EGF/CHSY3/B3GNT7	13
BP	GO:0007173	epidermal growth factor receptor signaling pathway	16/1370	108/18800	0.00502909	0.0902134	0.0768629	EFEMP1/GPRC5A/ERRFI1/SOS1/BCAR3/BCAR1/RHBDF1/GRB7/GAB1/GPER1/HBEGF/FAM83A/HAP1/EGF/AFAP1L2/VIL1	16
BP	GO:0016049	cell growth	51/1370	484/18800	0.00504949	0.0902861	0.0769249	PAPPA2/RGS2/HSPA1A/IGFBP4/HSPA1B/KRT17/EXTL3/TP53/SEMA3F/EPB41L5/CDKN1A/BCL6/BCAR1/SESN2/PRKCZ/CXCR4/SEMA4B/CCN3/SEMA6A/EPHA7/SEMA5A/PRDM11/SORBS2/EDN2/SEMA7A/IL17RB/CRYAB/OSGIN1/EDN1/HBEGF/CYFIP2/DCLK1/MSX1/CDKN2D/EAF2/EPB41L3/WNT11/TMC8/MFSD2A/SEMA6B/DACT3/BCL11A/SEMA3G/MUC12/ACVRL1/IGF1/TRPV2/FBP1/SEMA5B/FRZB/SLIT1	51
BP	GO:0002689	negative regulation of leukocyte chemotaxis	6/1370	23/18800	0.00508678	0.0906595	0.077243	DUSP1/C5/CCN3/CCL2/MMP28/SLAMF8	6
BP	GO:0086002	cardiac muscle cell action potential involved in contraction	10/1370	54/18800	0.00511612	0.0908893	0.0774388	DSC2/KCND3/CACNB2/RNF207/RYR2/NOS1AP/CACNA1G/SCN1B/CACNA1C/KCNE5	10
BP	GO:0006941	striated muscle contraction	23/1370	178/18800	0.00526168	0.0931756	0.0793868	RGS2/DSC2/CCN2/MAP2K3/KCND3/CACNB2/CXCR4/TNNC1/RNF207/RYR2/MYH14/NOS1AP/MYH8/CACNA1G/STC1/SCN1B/ACTN3/ACE2/CACNA1C/GSTM2/KCNE5/SLC8A1/KLHL41	23
BP	GO:0007340	acrosome reaction	8/1370	38/18800	0.00531854	0.0935106	0.0796722	RAB3A/PLCB1/HYAL3/CACNA1H/SPINK1/EQTN/PCSK4/AKAP3	8
BP	GO:0009306	protein secretion	39/1370	350/18800	0.0053548	0.0935106	0.0796722	SOX4/IRS1/NR1D1/GIPR/JAK2/CLOCK/CCN3/RAB3A/ARL4D/RHBDF1/STXBP5/PCSK1/MAFA/GPER1/INHBB/VGF/STXBP5L/OLFM2/CPLX1/SNCG/EPHA5/FRMD4A/NR1H4/ANKRD1/CTAGE4/IL12A/ANG/ADAM8/CTAGE6/CLTRN/IL6/SCG2/SIRT4/CD33/IGF1/HCAR2/PTPRN2/BMP8A/MTTP	39
BP	GO:0022412	cellular process involved in reproduction in multicellular organism	44/1370	406/18800	0.00537257	0.0935106	0.0796722	FOLR1/PDE3A/PAQR5/SOS1/FOSL1/CFAP44/SYCP2/AMH/ETV6/CYP26B1/BRCA2/HSPA2/EDN1/PLD6/FZD4/TTC12/INHBB/BRME1/TEX19/PTN/SPINK1/NPR2/KIT/ZGLP1/ANG/DMC1/ASZ1/TTC21A/EQTN/RPS6KA2/PAEP/DMRT1/IGF1/CABYR/RHBDD1/TDRD9/NOX5/PCSK4/DNAH1/FAM9B/CCNA1/ZMYND15/CHD5/WNT4	44
BP	GO:0001763	morphogenesis of a branching structure	25/1370	199/18800	0.00538	0.0935106	0.0796722	ADM/LAMA1/NTN4/EPHA2/EPHA7/GLI3/SNAI2/EDN1/FGFR2/NKX2-1/FOXA1/TBX2/DLX2/NKX3-1/EGF/BCL11A/TP63/SULF1/GBX2/TCF21/DLL4/TBX20/SPINT1/ESR1/WNT4	25
BP	GO:0031032	actomyosin structure organization	25/1370	199/18800	0.00538	0.0935106	0.0796722	CCN2/EPB41L5/EPB41L4A/MYH14/SORBS1/PGM5/TACR1/RAPGEF3/EDN1/PTGER4/EPB41L3/ACTC1/WNT11/ANKRD1/S1PR1/DLC1/CAPN3/CGNL1/LDB3/FRMD7/ARHGAP6/ACTA1/TMOD4/KLHL41/WNT4	25
BP	GO:0046631	alpha-beta T cell activation	21/1370	158/18800	0.00539513	0.0935106	0.0796722	HSPH1/CD55/BCL6/RC3H1/PRKCZ/JAK2/GLI3/VSIR/PTGER4/DOCK2/ARMC5/EBI3/AGER/IL12A/RORA/SOCS1/TOX/IL6/TNFSF4/LGALS9B/LGALS9C	21
BP	GO:0060048	cardiac muscle contraction	19/1370	138/18800	0.00539907	0.0935106	0.0796722	RGS2/DSC2/CCN2/MAP2K3/KCND3/CACNB2/CXCR4/TNNC1/RNF207/RYR2/NOS1AP/CACNA1G/STC1/SCN1B/ACE2/CACNA1C/GSTM2/KCNE5/SLC8A1	19
BP	GO:0046031	ADP metabolic process	14/1370	90/18800	0.00542625	0.0936877	0.0798231	HK1/HK2/ENO2/ALDOC/ZBTB20/HDAC4/NT5E/MLXIPL/AK9/ACTN3/IGF1/PFKFB1/FBP1/GPD1	14
BP	GO:0042246	tissue regeneration	12/1370	72/18800	0.00554533	0.0954454	0.0813206	CDKN1A/CCN3/LGR6/DUSP10/FZD7/PTN/FZD9/CAPN3/TM4SF4/IGF1/ERBB4/TXK	12
BP	GO:0035592	establishment of protein localization to extracellular region	39/1370	351/18800	0.00561357	0.0963198	0.0820656	SOX4/IRS1/NR1D1/GIPR/JAK2/CLOCK/CCN3/RAB3A/ARL4D/RHBDF1/STXBP5/PCSK1/MAFA/GPER1/INHBB/VGF/STXBP5L/OLFM2/CPLX1/SNCG/EPHA5/FRMD4A/NR1H4/ANKRD1/CTAGE4/IL12A/ANG/ADAM8/CTAGE6/CLTRN/IL6/SCG2/SIRT4/CD33/IGF1/HCAR2/PTPRN2/BMP8A/MTTP	39
BP	GO:0030324	lung development	23/1370	179/18800	0.00563306	0.0963549	0.0820956	ERRFI1/CCN2/LAMA1/ATXN1L/WNT7B/JMJD6/SLC7A11/RAB3A/GLI3/EDN2/NFIB/KLF2/FGFR2/STRA6/NKX2-1/FOXA1/TBX2/ALDH1A2/WNT11/FGF9/ITGB6/TCF21/CCBE1	23
BP	GO:0045860	positive regulation of protein kinase activity	43/1370	396/18800	0.00567808	0.0968254	0.0824964	GPRC5A/EGR1/MAP2K3/CCN1/CCND3/CDKN1A/AXIN2/VLDLR/FZD10/NAB2/KITLG/PRKCZ/JAK2/SLC1A1/DKK1/SLC27A1/MMD/EDN1/HBEGF/FZD4/ACSL1/CAB39L/GPRC5B/CEMIP/SPATC1L/STOX1/WNT11/AGER/KIT/EGF/ANG/DOK7/ADAM8/CCL21/SOCS1/LAT/AFAP1L2/CDK5R2/IGF1/ITGB3/TNFSF15/ELANE/SLC11A1	43
BP	GO:0007611	learning or memory	31/1370	264/18800	0.00581982	0.0989369	0.0842954	ITGA5/ZNF385A/ATXN1L/VLDLR/SLC7A11/FOSL1/PRKCZ/LDLR/SLC1A1/PLK2/DKK1/CRTC1/SLC2A4/NRXN3/HRH1/CPEB3/ASIC1/TACR1/PLCB1/RAPGEF3/ARC/STRA6/PTN/FZD9/MAPK8IP2/AGER/KIT/SYT11/PRKCG/TTC36/RASGRF1	31
BP	GO:0007369	gastrulation	24/1370	190/18800	0.00588865	0.0997999	0.0850308	ITGA5/DUSP1/TP53/EPB41L5/LAMB3/EPHA2/COL8A1/POFUT2/DUSP5/DUSP2/SNAI1/DKK1/FGFR2/POU5F1/FZD7/ARMC5/VTN/MESP1/ATOH8/WNT11/MESP2/MMP2/ITGB3/TBX20	24
CC	GO:0062023	collagen-containing extracellular matrix	64/1436	429/19594	3.92968e-08	2.28707e-05	2.10548e-05	COL15A1/FBN2/EFEMP1/TINAGL1/CCN2/ECM1/NID2/SERPINE1/CCN1/LAMB3/LAMA1/ICAM1/COL4A4/NTN4/COL4A3/COL8A1/EDIL3/ADAMTSL4/CCN3/ADAMTS5/SEMA7A/GPC4/ANGPTL4/RELL2/TNXB/FGFR2/VIT/GDF15/DCN/LRRC15/MFGE8/CTSC/MMP28/MATN3/VTN/FGFBP3/LAMC2/INHBE/ADAMTS8/MGP/COL4A6/PRTN3/ANG/EFEMP2/HMCN1/MMP2/MUC2/SULF1/COL17A1/VWF/MATN2/COL26A1/CFP/TGM4/MXRA5/LGALS4/EMILIN2/SRPX/COL27A1/ELANE/SRPX2/ZG16/SERPINC1/CLEC3B	64
CC	GO:0030017	sarcomere	33/1436	209/19594	2.32833e-05	0.00677543	0.00623746	SYNE2/HABP4/PYROXD1/TNNC1/SORBS2/CRYAB/RYR2/PGM5/NOS1AP/ANKRD2/MYH8/ACTC1/MYZAP/PDLIM3/ANKRD1/TRIM54/SYNPO2/DES/CAPN3/MMP2/IGFN1/LDB3/ACTN3/FBXL22/SMTNL2/RYR3/CACNA1C/ITGB1BP2/SLC8A1/MYOM3/ACTA1/TMOD4/KLHL41	33
CC	GO:0005788	endoplasmic reticulum lumen	43/1436	311/19594	4.282e-05	0.00830708	0.0076475	COL15A1/IGFBP4/QSOX1/ERO1A/P4HA3/CCN1/SLC27A2/STS/COL4A4/NOTUM/WNT7B/COL4A3/COL8A1/WFS1/ADAMTSL4/ADAMTS5/EDN1/HSPA5/VGF/MFGE8/CTSC/MATN3/EVA1A/EBI3/TSPAN33/IL12A/APOL1/COL4A6/C3/MXRA8/IL6/SCG2/COL17A1/ADAMTS7/ACE2/COL26A1/MMP24-AS1-EDEM2/CFP/RDH5/COL27A1/MTTP/SERPINC1/WNT4	43
CC	GO:0031674	I band	24/1436	139/19594	6.97526e-05	0.010149	0.00934318	SYNE2/SORBS2/CRYAB/RYR2/PGM5/NOS1AP/ANKRD2/ACTC1/MYZAP/PDLIM3/ANKRD1/TRIM54/SYNPO2/DES/CAPN3/IGFN1/LDB3/ACTN3/FBXL22/SMTNL2/RYR3/CACNA1C/ITGB1BP2/SLC8A1	24
CC	GO:0030016	myofibril	33/1436	228/19594	0.000133814	0.0155759	0.0143392	SYNE2/HABP4/PYROXD1/TNNC1/SORBS2/CRYAB/RYR2/PGM5/NOS1AP/ANKRD2/MYH8/ACTC1/MYZAP/PDLIM3/ANKRD1/TRIM54/SYNPO2/DES/CAPN3/MMP2/IGFN1/LDB3/ACTN3/FBXL22/SMTNL2/RYR3/CACNA1C/ITGB1BP2/SLC8A1/MYOM3/ACTA1/TMOD4/KLHL41	33
CC	GO:0005911	cell-cell junction	58/1436	497/19594	0.000292719	0.0250384	0.0230503	NDRG1/ITGA5/DSC2/EPB41L5/LAMA1/CLDN4/DSC3/EPHA2/LIMS2/GJB3/PRKCZ/CGN/CCN3/PPL/STXBP6/PCDH1/GAB1/SORBS1/PRKD1/PGM5/FZD4/GJA3/CLDN15/EPB41L3/PLEKHG5/MAPK15/CLDN2/FRMD4A/CDH3/SCN1B/PDLIM3/TSPAN33/KIT/CCDC85A/MXRA8/FRMD4B/DES/IGSF5/HMCN1/WTIP/CGNL1/WNK4/LAT/LDB3/SH3KBP1/SPTBN4/COL17A1/RND1/ITGB3/GJB5/CLDN23/CDH1/PCDH12/GJB7/LIN7B/PRKCG/SLC8A1/NECTIN4	58
CC	GO:0043292	contractile fiber	33/1436	238/19594	0.000301149	0.0250384	0.0230503	SYNE2/HABP4/PYROXD1/TNNC1/SORBS2/CRYAB/RYR2/PGM5/NOS1AP/ANKRD2/MYH8/ACTC1/MYZAP/PDLIM3/ANKRD1/TRIM54/SYNPO2/DES/CAPN3/MMP2/IGFN1/LDB3/ACTN3/FBXL22/SMTNL2/RYR3/CACNA1C/ITGB1BP2/SLC8A1/MYOM3/ACTA1/TMOD4/KLHL41	33
CC	GO:0032432	actin filament bundle	15/1436	78/19594	0.000474502	0.0345201	0.0317792	LIMA1/MYLK/LPP/PRKCZ/CRYAB/MYH14/SORBS1/PGM5/FBLIM1/PDLIM3/SYNPO2/LDB3/VIL1/SEPTIN12/ACTA1	15
CC	GO:0015629	actin cytoskeleton	57/1436	499/19594	0.000561258	0.0362947	0.0334129	LIMA1/SH3PXD2A/NOTCH3/MYLK/LPP/WIPF1/DAPK1/BCAR1/NCOA5/PRKCZ/PLEKHH2/CGN/TNNC1/MYO5C/SORBS2/CROCC/CRYAB/MYH14/SORBS1/PGM5/RAPGEF3/KLHL2/ARC/KALRN/NEURL1B/RAC3/AVIL/MYH8/CARMIL2/FBLIM1/MYO16/ACTC1/MYZAP/PDLIM3/HAP1/SYNPO2/ANG/MYO1A/DLC1/ADAM8/CIB2/CGNL1/LDB3/MYO1G/SPTBN4/ACTN3/VIL1/RND1/SMTNL2/ARHGAP6/MYO3B/CDH1/GYS2/MYH7B/SEPTIN12/ACTA1/TMOD4	57
CC	GO:0030018	Z disc	20/1436	127/19594	0.00092154	0.0536337	0.0493752	SYNE2/SORBS2/CRYAB/RYR2/PGM5/NOS1AP/MYZAP/PDLIM3/TRIM54/SYNPO2/DES/CAPN3/IGFN1/LDB3/ACTN3/FBXL22/RYR3/CACNA1C/ITGB1BP2/SLC8A1	20
CC	GO:0001725	stress fiber	13/1436	69/19594	0.00134995	0.0654724	0.0602739	LIMA1/MYLK/LPP/PRKCZ/MYH14/SORBS1/PGM5/FBLIM1/PDLIM3/SYNPO2/LDB3/SEPTIN12/ACTA1	13
CC	GO:0097517	contractile actin filament bundle	13/1436	69/19594	0.00134995	0.0654724	0.0602739	LIMA1/MYLK/LPP/PRKCZ/MYH14/SORBS1/PGM5/FBLIM1/PDLIM3/SYNPO2/LDB3/SEPTIN12/ACTA1	13
CC	GO:0000791	euchromatin	12/1436	62/19594	0.00160229	0.0684783	0.0630412	RBMX/ELL2/JUN/H1-2/ZC3H8/JAK2/TRNP1/ELL/ANKRD2/NR1H4/ID2/ESR1	12
CC	GO:0001669	acrosomal vesicle	19/1436	124/19594	0.00170036	0.0684783	0.0630412	SV2B/PPFIA3/RAB3A/SKIL/HYAL3/ARC/MFGE8/SCNN1A/RCBTB2/PLA1A/KIT/EQTN/LRGUK/NCF2/TEX22/STK31/PCSK4/AKAP3/IQUB	19
CC	GO:0030027	lamellipodium	27/1436	202/19594	0.0017649	0.0684783	0.0630412	SYNE2/MYLK/ARPIN/BCAR1/EPHA2/KITLG/PLEKHH2/FGD6/SORBS2/RAPGEF3/KLHL2/RAC3/PLEKHG5/AVIL/CARMIL2/ACTC1/TIAM2/PLEK2/ARHGEF6/FGD3/MYO1G/VIL1/ITGB3/CDH1/SPEF1/ABI3/ACTA1	27
CC	GO:0005902	microvillus	15/1436	90/19594	0.00217897	0.0792599	0.0729667	USH1C/TBC1D10A/RAPGEF3/CA9/FOXA1/PDZK1/MYO1A/SLC7A8/MYO1G/VIL1/PLEKHG6/ITGB3/SPEF1/MTTP/MUC20	15
CC	GO:0098858	actin-based cell projection	28/1436	217/19594	0.00248101	0.0849381	0.0781941	USH1C/SYNE2/KITLG/ATP8B1/DOCK4/TBC1D10A/RAPGEF3/ACP3/CA9/FOXA1/TENM2/FZD9/ACTC1/PDZK1/TIAM2/MYO1A/SLC7A8/CIB2/TMC1/MYO1G/VIL1/PLEKHG6/ITGB3/MYO3B/SPEF1/ACTA1/MTTP/MUC20	28
MF	GO:0005201	extracellular matrix structural constituent	32/1399	172/18410	1.91309e-06	0.00193413	0.00177011	COL15A1/FBN2/EFEMP1/TINAGL1/ECM1/NID2/CCN1/MARCOL/LAMB3/LAMA1/COL4A4/COL4A3/COL8A1/EDIL3/TNXB/DCN/MFGE8/MATN3/VTN/LAMC2/MGP/COL4A6/EFEMP2/HMCN1/COL17A1/VWF/MATN2/MXRA5/EMILIN2/SRPX/COL27A1/SRPX2	32
MF	GO:0005178	integrin binding	29/1399	156/18410	5.80207e-06	0.00293294	0.00268422	ITGA5/CCN2/CCN1/ICAM1/COL4A3/EDIL3/CCN3/ICAM5/ADAMTS5/SEMA7A/GPNMB/ISG15/TNXB/MFGE8/VTN/PTN/TSPAN8/CDH17/ITGAD/ADAMTS8/CIB2/ITGB6/VWF/ACTN3/IGF1/ITGB3/CD226/ITGB7/ITGB1BP2	29
MF	GO:1901681	sulfur compound binding	40/1399	267/18410	2.7661e-05	0.00775706	0.00709923	GSTM3/PTGES/SOAT1/CCN2/CCN1/GSTM4/LANCL1/HLCS/CCN3/FGFBP1/ADAMTS5/SEMA5A/ADGRE2/GPNMB/LGR6/RYR2/HBEGF/ADAMTSL5/TNXB/FGFR2/FBLN7/VTN/PTN/FGFBP3/LAMC2/ADAMTS8/P2RX1/ANG/EFEMP2/CEL/FGF9/PGF/CD34/BMT2/GAL3ST4/ELANE/SLIT1/GSTM2/SERPINC1/CLEC3B	40
MF	GO:0001228	DNA-binding transcription activator activity, RNA polymerase II-specific	60/1399	462/18410	3.06907e-05	0.00775706	0.00709923	NFKB2/ETV5/ZFX/ZNF33B/SOX4/EGR1/TP53/ZNF33A/JUN/ELK4/GATA2/CEBPG/BACH1/UBP1/NR2C2/PBX3/FOSL1/ETV4/MECOM/CLOCK/ZNF594/MAFF/REL/ETV6/NFIB/HOXA7/MAFA/RFXAP/ZNF112/CSRNP1/ERG/HOXA1/ARNT2/MAFB/PAX9/MSX1/NR6A1/HOXD4/ZNF836/ZNF782/CARF/FOXA1/OSR2/MESP1/STOX1/NR1H4/HOXD3/DLX2/ZNF658/TP63/DLX3/GBX2/DMRT1/TCF21/TP73/NRL/TBX20/ALX1/ALX4/ESR1	60
MF	GO:0001216	DNA-binding transcription activator activity	60/1399	466/18410	3.95585e-05	0.00799873	0.00732041	NFKB2/ETV5/ZFX/ZNF33B/SOX4/EGR1/TP53/ZNF33A/JUN/ELK4/GATA2/CEBPG/BACH1/UBP1/NR2C2/PBX3/FOSL1/ETV4/MECOM/CLOCK/ZNF594/MAFF/REL/ETV6/NFIB/HOXA7/MAFA/RFXAP/ZNF112/CSRNP1/ERG/HOXA1/ARNT2/MAFB/PAX9/MSX1/NR6A1/HOXD4/ZNF836/ZNF782/CARF/FOXA1/OSR2/MESP1/STOX1/NR1H4/HOXD3/DLX2/ZNF658/TP63/DLX3/GBX2/DMRT1/TCF21/TP73/NRL/TBX20/ALX1/ALX4/ESR1	60
MF	GO:0005539	glycosaminoglycan binding	35/1399	234/18410	8.83958e-05	0.0125366	0.0114734	HK1/CCN2/CCN1/CCN3/FGFBP1/ADAMTS5/SEMA5A/ADGRE2/GPNMB/LGR6/HBEGF/ADAMTSL5/TNXB/FGFR2/VIT/DCN/FBLN7/CEMIP/VTN/PTN/FGFBP3/LAMC2/ADAMTS8/ANG/EFEMP2/CEL/FGF9/BCAN/PGF/SULF1/ELANE/SLIT1/ZG16/SERPINC1/CLEC3B	35
MF	GO:0001217	DNA-binding transcription repressor activity	44/1399	325/18410	0.00013202	0.0125366	0.0114734	TP53/JUN/KLF12/TRPS1/ZBTB20/BACH1/JDP2/BCL6/SOX13/ZC3H8/NR1D1/ZNF587B/FOXP2/SNAI1/POU6F1/MYT1L/SKIL/KCNIP3/ZBTB12/MLXIPL/ETV6/MXD1/SNAI2/ZNF180/ZNF239/TCF7/POU5F1/MSX1/SP5/ZNF75A/ZNF556/ZNF124/NKX3-2/TBX2/ZNF169/ZNF19/HOXA2/BCL11A/DACH1/HESX1/TCF21/ZNF425/ARX/BACH2	44
MF	GO:0030695	GTPase regulator activity	60/1399	488/18410	0.000146408	0.0125366	0.0114734	RGS2/ERRFI1/JUN/ARHGAP29/SOS1/BCAR3/FAM13B/FAM13A/ARHGEF28/SESN2/DENND6A/MCF2L/TBC1D8B/FGD6/RASGRP3/DENND11/STXBP5/ARHGAP26/VAV3/CHN1/ARHGAP20/DOCK4/DENND2C/TBC1D10A/PLCB1/RAPGEF3/SH2D3A/KALRN/DOCK2/ARHGAP44/PLEKHG5/STXBP5L/ARFGEF3/GDPGP1/SGSM1/PLEKHG4B/SRGAP3/WNT11/RCBTB2/KNDC1/TIAM2/RGPD6/ARHGEF6/ARHGDIB/TBC1D3E/SIRPA/EGF/DLC1/FGD3/ADAP1/RASGEF1A/MCF2L2/FRMD7/PLEKHG6/RGL1/ARHGAP6/SH2D3C/ACAP1/A…	60
MF	GO:0060589	nucleoside-triphosphatase regulator activity	60/1399	488/18410	0.000146408	0.0125366	0.0114734	RGS2/ERRFI1/JUN/ARHGAP29/SOS1/BCAR3/FAM13B/FAM13A/ARHGEF28/SESN2/DENND6A/MCF2L/TBC1D8B/FGD6/RASGRP3/DENND11/STXBP5/ARHGAP26/VAV3/CHN1/ARHGAP20/DOCK4/DENND2C/TBC1D10A/PLCB1/RAPGEF3/SH2D3A/KALRN/DOCK2/ARHGAP44/PLEKHG5/STXBP5L/ARFGEF3/GDPGP1/SGSM1/PLEKHG4B/SRGAP3/WNT11/RCBTB2/KNDC1/TIAM2/RGPD6/ARHGEF6/ARHGDIB/TBC1D3E/SIRPA/EGF/DLC1/FGD3/ADAP1/RASGEF1A/MCF2L2/FRMD7/PLEKHG6/RGL1/ARHGAP6/SH2D3C/ACAP1/A…	60
MF	GO:0045499	chemorepellent activity	9/1399	28/18410	0.000150948	0.0125366	0.0114734	SEMA3F/SEMA4B/SEMA6A/EPHA7/SEMA5A/SEMA7A/SEMA6B/SEMA3G/SEMA5B	9
MF	GO:0048018	receptor ligand activity	60/1399	489/18410	0.000154858	0.0125366	0.0114734	CGA/EFEMP1/CCN2/ADM/SEMA3F/WNT7B/KITLG/SEMA4B/C5/CCN3/SEMA6A/EPHA7/TNFSF9/SEMA5A/AMH/EDN2/SEMA7A/DKK1/GPNMB/OSGIN1/EDN1/HBEGF/INSL4/GDF15/FGF11/CCL2/SPX/INHBB/VGF/PTN/STC1/NRTN/INHBE/WNT11/SEMA6B/EBI3/CCL26/ADM2/PMCH/IL12A/IL11/EGF/FGF9/PGF/CCL21/IL6/SEMA3G/SCG2/IFNE/IGF1/TNFSF4/IL16/BMP8A/SEMA5B/TNFSF15/GDF6/LTA/C1QTNF4/GNRH2/WNT4	60
MF	GO:0001618	virus receptor activity	16/1399	76/18410	0.000156681	0.0125366	0.0114734	ITGA5/HSPA1A/HSPA1B/CD55/ICAM1/EPHA2/CXCR4/LDLR/ANPEP/CR2/ITGB6/ACE2/SELPLG/ITGB3/ITGB7/NECTIN4	16
MF	GO:0005085	guanyl-nucleotide exchange factor activity	33/1399	223/18410	0.00017038	0.0125366	0.0114734	SOS1/BCAR3/ARHGEF28/DENND6A/MCF2L/FGD6/RASGRP3/DENND11/VAV3/DOCK4/DENND2C/TBC1D10A/RAPGEF3/SH2D3A/KALRN/DOCK2/PLEKHG5/ARFGEF3/GDPGP1/PLEKHG4B/RCBTB2/KNDC1/TIAM2/ARHGEF6/EGF/FGD3/RASGEF1A/MCF2L2/FRMD7/PLEKHG6/RGL1/SH2D3C/RASGRF1	33
MF	GO:0140272	exogenous protein binding	16/1399	77/18410	0.000184023	0.0125366	0.0114734	ITGA5/HSPA1A/HSPA1B/CD55/ICAM1/EPHA2/CXCR4/LDLR/ANPEP/CR2/ITGB6/ACE2/SELPLG/ITGB3/ITGB7/NECTIN4	16
MF	GO:0030215	semaphorin receptor binding	8/1399	23/18410	0.000189838	0.0125366	0.0114734	SEMA3F/SEMA4B/SEMA6A/SEMA5A/SEMA7A/SEMA6B/SEMA3G/SEMA5B	8
MF	GO:0001227	DNA-binding transcription repressor activity, RNA polymerase II-specific	43/1399	321/18410	0.000198403	0.0125366	0.0114734	TP53/JUN/KLF12/TRPS1/ZBTB20/BACH1/JDP2/BCL6/SOX13/ZC3H8/NR1D1/ZNF587B/FOXP2/SNAI1/POU6F1/MYT1L/SKIL/KCNIP3/ZBTB12/MLXIPL/ETV6/MXD1/SNAI2/ZNF180/ZNF239/POU5F1/MSX1/SP5/ZNF75A/ZNF556/ZNF124/NKX3-2/TBX2/ZNF169/ZNF19/HOXA2/BCL11A/DACH1/HESX1/TCF21/ZNF425/ARX/BACH2	43
MF	GO:0030546	signaling receptor activator activity	60/1399	496/18410	0.000227569	0.0135337	0.012386	CGA/EFEMP1/CCN2/ADM/SEMA3F/WNT7B/KITLG/SEMA4B/C5/CCN3/SEMA6A/EPHA7/TNFSF9/SEMA5A/AMH/EDN2/SEMA7A/DKK1/GPNMB/OSGIN1/EDN1/HBEGF/INSL4/GDF15/FGF11/CCL2/SPX/INHBB/VGF/PTN/STC1/NRTN/INHBE/WNT11/SEMA6B/EBI3/CCL26/ADM2/PMCH/IL12A/IL11/EGF/FGF9/PGF/CCL21/IL6/SEMA3G/SCG2/IFNE/IGF1/TNFSF4/IL16/BMP8A/SEMA5B/TNFSF15/GDF6/LTA/C1QTNF4/GNRH2/WNT4	60
MF	GO:0008201	heparin binding	26/1399	168/18410	0.000397864	0.0223467	0.0204516	CCN2/CCN1/CCN3/FGFBP1/ADAMTS5/GPNMB/LGR6/HBEGF/ADAMTSL5/TNXB/FGFR2/FBLN7/VTN/PTN/FGFBP3/LAMC2/ADAMTS8/ANG/EFEMP2/CEL/FGF9/PGF/ELANE/SLIT1/SERPINC1/CLEC3B	26
MF	GO:0008330	protein tyrosine/threonine phosphatase activity	5/1399	10/18410	0.000458493	0.0231768	0.0212113	DUSP1/DUSP5/DUSP2/DUSP9/DUSP10	5
MF	GO:0043295	glutathione binding	5/1399	10/18410	0.000458493	0.0231768	0.0212113	GSTM3/PTGES/GSTM4/LANCL1/GSTM2	5
MF	GO:0004115	3',5'-cyclic-AMP phosphodiesterase activity	6/1399	16/18410	0.000784241	0.0362135	0.0331424	PDE3B/PDE3A/PDE7B/PDE2A/PDE1A/PDE1C	6
MF	GO:1900750	oligopeptide binding	5/1399	11/18410	0.000788029	0.0362135	0.0331424	GSTM3/PTGES/GSTM4/LANCL1/GSTM2	5
MF	GO:0008083	growth factor activity	24/1399	162/18410	0.0012227	0.0537458	0.0491879	EFEMP1/CCN2/KITLG/CCN3/AMH/DKK1/OSGIN1/HBEGF/GDF15/FGF11/INHBB/VGF/PTN/NRTN/INHBE/IL12A/IL11/EGF/FGF9/PGF/IL6/IGF1/BMP8A/GDF6	24
MF	GO:0017017	MAP kinase tyrosine/serine/threonine phosphatase activity	5/1399	13/18410	0.00193015	0.0813076	0.0744124	DUSP1/DUSP5/DUSP2/DUSP9/DUSP10	5
MF	GO:0015267	channel activity	55/1399	489/18410	0.00221496	0.089573	0.0819769	ATP8/SLC1A4/KCND3/CLDN4/CACNB2/GJB3/SLC1A1/CACNA1B/KCNIP3/KCNJ18/RYR2/ASIC1/CACNA1H/CYBB/CLIC3/GABRA3/NALF1/GJA3/CACNB4/LRRC8E/SCNN1A/CACNA1G/AQP1/LRRC55/TMC8/KCNMB3/SCN1B/APOL1/P2RX6/P2RX1/ASIC3/GABRR2/KCNAB3/TMC1/RHAG/CHRNA10/KCNU1/KCNK6/TRPV2/CHRNA4/CNGA3/PKD1L2/KCNH5/SLC24A1/KCNQ5/GJB5/RYR3/CATSPER1/GABRA1/NOX5/CACNA1C/GJB7/HVCN1/KCNE5/TRPC3	55
MF	GO:0022803	passive transmembrane transporter activity	55/1399	490/18410	0.00231595	0.0900549	0.0824179	ATP8/SLC1A4/KCND3/CLDN4/CACNB2/GJB3/SLC1A1/CACNA1B/KCNIP3/KCNJ18/RYR2/ASIC1/CACNA1H/CYBB/CLIC3/GABRA3/NALF1/GJA3/CACNB4/LRRC8E/SCNN1A/CACNA1G/AQP1/LRRC55/TMC8/KCNMB3/SCN1B/APOL1/P2RX6/P2RX1/ASIC3/GABRR2/KCNAB3/TMC1/RHAG/CHRNA10/KCNU1/KCNK6/TRPV2/CHRNA4/CNGA3/PKD1L2/KCNH5/SLC24A1/KCNQ5/GJB5/RYR3/CATSPER1/GABRA1/NOX5/CACNA1C/GJB7/HVCN1/KCNE5/TRPC3	55
MF	GO:0050840	extracellular matrix binding	11/1399	55/18410	0.00250019	0.0936181	0.085679	TINAGL1/ECM1/CCN1/NTN4/ADAMTS5/DCN/LRRC15/VTN/OLFML2B/THSD1/ITGB3	11
MF	GO:0046873	metal ion transmembrane transporter activity	49/1399	428/18410	0.00262457	0.0947657	0.0867292	SLC39A7/KCND3/SLC6A9/CACNB2/SLC1A1/CACNA1B/KCNIP3/ATP7B/SLC9A8/KCNJ18/RYR2/ASIC1/CACNA1H/NALF1/CACNB4/SCNN1A/CACNA1G/AQP1/LRRC55/MFSD2A/KCNMB3/SCN1B/SLC12A8/SLC34A3/SLC10A5/ASIC3/KCNAB3/SLC17A7/SLC12A1/SLC9A7/TMC1/SLC30A4/CHRNA10/SLC5A10/KCNK6/TRPV2/PKD1L2/KCNH5/SLC24A1/KCNQ5/RYR3/CATSPER1/SLC30A3/CACNA1C/KCNE5/TRPC3/NIPAL1/SLC8A1/SLC11A1	49
KEGG	hsa04310	Wnt signaling pathway	30/649	170/8164	2.46095e-05	0.00753052	0.00657981	TP53/JUN/CCND3/AXIN2/NOTUM/WNT7B/FZD10/FOSL1/TLE4/CXXC4/DKK1/GPC4/LGR6/PLCB1/TCF7/FZD4/RAC3/RNF43/FZD7/MMP7/FZD9/NKD1/WNT11/TCF7L1/TLE6/CAMK2A/FRZB/PRKCG/WIF1/WNT4	30
KEGG	hsa05224	Breast cancer	25/649	147/8164	0.000211506	0.0256899	0.0224466	NFKB2/NOTCH3/TP53/JUN/CDKN1A/AXIN2/SOS1/WNT7B/BAK1/FZD10/BRCA2/TCF7/FZD4/PIK3CD/FZD7/FZD9/WNT11/TCF7L1/KIT/EGF/FGF9/IGF1/DLL4/ESR1/WNT4	25
KEGG	hsa04010	MAPK signaling pathway	41/649	294/8164	0.000256043	0.0256899	0.0224466	HSPA8/NFKB2/HSPA1A/HSPA1B/DUSP1/MAP3K2/MAP4K4/MAP2K3/TP53/JUN/ELK4/SOS1/EPHA2/CACNB2/KITLG/DUSP5/DUSP2/MECOM/CACNA1B/RASGRP3/DUSP9/IL1RAP/HSPA2/DUSP10/CACNA1H/FGFR2/CACNB4/RAC3/CACNA1G/MAPK8IP2/HSPA6/KIT/EGF/FGF9/PGF/RPS6KA2/IGF1/ERBB4/CACNA1C/PRKCG/RASGRF1	41
KEGG	hsa05217	Basal cell carcinoma	14/649	63/8164	0.000335816	0.0256899	0.0224466	TP53/CDKN1A/AXIN2/WNT7B/BAK1/FZD10/GLI3/TCF7/FZD4/FZD7/FZD9/WNT11/TCF7L1/WNT4	14
KEGG	hsa04390	Hippo signaling pathway	25/649	157/8164	0.000593619	0.0282181	0.0246556	CCN2/SERPINE1/ID1/CCND3/AXIN2/WNT7B/PPP2R2C/FZD10/PRKCZ/AMH/SNAI2/TCF7/FZD4/FZD7/FZD9/NKD1/WNT11/TCF7L1/ID2/WTIP/TP73/BMP8A/CDH1/GDF6/WNT4	25
KEGG	hsa05226	Gastric cancer	24/649	149/8164	0.000640763	0.0282181	0.0246556	TP53/CDKN1A/AXIN2/SOS1/WNT7B/BAK1/FZD10/GAB1/TCF7/FGFR2/FZD4/PIK3CD/FZD7/FZD9/WNT11/TCF7L1/CDH17/TERT/EGF/FGF9/MUC2/RARB/CDH1/WNT4	24
KEGG	hsa04930	Type II diabetes mellitus	11/649	46/8164	0.000747063	0.0282181	0.0246556	HK1/HK2/IRS1/PRKCZ/CACNA1B/MAFA/SLC2A4/PIK3CD/CACNA1G/SOCS1/CACNA1C	11
KEGG	hsa04933	AGE-RAGE signaling pathway in diabetic complications	18/649	100/8164	0.000797264	0.0282181	0.0246556	EGR1/SERPINE1/JUN/ICAM1/COL4A4/COL4A3/PRKCZ/JAK2/PLCB1/EDN1/CYBB/PIM1/CCL2/PIK3CD/AGER/COL4A6/MMP2/IL6	18
KEGG	hsa04550	Signaling pathways regulating pluripotency of stem cells	23/649	143/8164	0.000841915	0.0282181	0.0246556	ID3/ID1/AXIN2/WNT7B/FZD10/JAK2/SKIL/DUSP9/TCF7/FGFR2/FZD4/POU5F1/HOXA1/PIK3CD/INHBB/FZD7/FZD9/INHBE/WNT11/ID2/HESX1/IGF1/WNT4	23
KEGG	hsa05412	Arrhythmogenic right ventricular cardiomyopathy	15/649	77/8164	0.00092216	0.0282181	0.0246556	ITGA5/DSC2/LAMA1/CACNB2/RYR2/TCF7/CACNB4/TCF7L1/DES/ITGB6/ACTN3/ITGB3/CACNA1C/ITGB7/SLC8A1	15
KEGG	hsa05225	Hepatocellular carcinoma	25/649	168/8164	0.00161147	0.0446583	0.0390203	GSTM3/PHF10/TP53/CDKN1A/AXIN2/GSTM4/SOS1/ARID2/WNT7B/BAK1/FZD10/GAB1/DPF1/TCF7/FZD4/PIK3CD/FZD7/DPF3/FZD9/WNT11/TCF7L1/TERT/GSTM2/PRKCG/WNT4	25
KEGG	hsa05410	Hypertrophic cardiomyopathy	16/649	90/8164	0.00175131	0.0446583	0.0390203	ITGA5/LAMA1/CACNB2/TNNC1/RYR2/EDN1/CACNB4/ACTC1/DES/IL6/ITGB6/IGF1/ITGB3/CACNA1C/ITGB7/SLC8A1	16
KEGG	hsa05165	Human papillomavirus infection	41/649	331/8164	0.00273784	0.0644444	0.0563085	ITGA5/NOTCH3/TP53/CCND3/CDKN1A/AXIN2/LAMB3/LAMA1/SOS1/COL4A4/WNT7B/BAK1/PPP2R2C/FZD10/COL4A3/PRKCZ/MFNG/ISG15/TCF7/TNXB/PTGER4/FZD4/PPP2R5B/PIK3CD/FZD7/VTN/LAMC2/FZD9/WNT11/TCF7L1/OASL/TERT/COL4A6/EGF/ITGB6/VWF/ITGB3/ITGB7/PPP2R3B/CCNA1/WNT4	41
KEGG	hsa04512	ECM-receptor interaction	15/649	88/8164	0.00367057	0.0802281	0.0700995	ITGA5/SV2B/LAMB3/LAMA1/COL4A4/COL4A3/TNXB/VTN/LAMC2/COL4A6/ITGB6/VWF/ITGB3/ITGB7/CD36	15
KEGG	hsa04015	Rap1 signaling pathway	28/649	210/8164	0.00451298	0.0920647	0.0804418	ID1/MAP2K3/BCAR1/EPHA2/KITLG/PRKCZ/ADORA2B/RASGRP3/PRKD2/VAV3/DOCK4/PRKD1/PLCB1/RAPGEF3/FGFR2/PIK3CD/RAC3/KIT/EGF/FGF9/PGF/PFN4/LAT/IGF1/ITGB3/LPAR5/CDH1/PRKCG	28
KEGG	hsa04360	Axon guidance	25/649	182/8164	0.00481497	0.0920862	0.0804606	SEMA3F/NTN4/EPHA2/PRKCZ/CXCR4/SEMA4B/SEMA6A/EPHA7/SEMA5A/SEMA7A/PIK3CD/RAC3/EPHA5/SRGAP3/SEMA6B/PLXNB3/SEMA3G/BOC/RND1/CAMK2A/SEMA5B/FES/SLIT1/TRPC3/WNT4	25
